# Supplementary material for: (2,4-Dinitro­phen­yl)(1-methyl-1-nitro­ethyl)diazene
Source: Acta Crystallogr Sect E Struct Rep Online. 2008 Oct 25;64(Pt 11):o2198. doi: 10.1107/S1600536808034454 (PMC2959629; doi:10.1107/S1600536808034454)
Supplement: Supplementary file 2 [file e-64-o2198-Isup2.hkl]

# 
# h,k,l, Fc-squared, Fo-squared, sigma(Fo-squared) and status flag 
# 
data_I
_shelx_title ' C:\XSCANS\Y2379A in     P-1' 
_shelx_refln_list_code          4 
_shelx_F_calc_maximum      214.05 
_exptl_crystal_F_000       584.00 
_reflns_d_resolution_high  0.8242 
 
loop_ 
 _symmetry_equiv_pos_as_xyz 
 'x, y, z' 
 '-x, -y, -z' 
 
_cell_length_a     9.2950 
_cell_length_b     9.3370 
_cell_length_c    14.3620 
_cell_angle_alpha  88.460 
_cell_angle_beta   88.390 
_cell_angle_gamma  87.180 
 
_shelx_F_squared_multiplier     1.000 
 
loop_ 
 _refln_index_h 
 _refln_index_k 
 _refln_index_l 
 _refln_F_squared_calc 
 _refln_F_squared_meas 
 _refln_F_squared_sigma 
 _refln_observed_status 
   1   0   0      733.45      657.12     29.26 o 
   2   0   0     7275.74     7152.30    287.84 o 
   3   0   0      338.98      314.52     17.97 o 
   4   0   0      510.89      544.55     28.63 o 
   5   0   0       22.26       73.36     10.85 o 
   6   0   0      125.92      128.43     20.27 o 
   7   0   0        1.53        0.84      4.81 o 
   8   0   0        1.41        8.65      6.13 o 
   9   0   0        1.18       -2.19      6.89 o 
  10   0   0        2.27       -2.83      7.44 o 
  11   0   0        0.48        7.78      8.02 o 
 -11   1   0        1.69       -1.16      7.90 o 
 -10   1   0        6.25        3.85      7.29 o 
  -9   1   0        5.27        3.08      7.27 o 
  -8   1   0        7.23       -0.16      5.99 o 
  -7   1   0        1.79        2.55      4.76 o 
  -6   1   0       12.84       27.31      6.18 o 
  -5   1   0      560.64      646.78     40.99 o 
  -4   1   0       76.15       69.12      9.85 o 
  -3   1   0       20.00       14.49      3.22 o 
  -2   1   0      165.47      181.80      5.76 o 
  -1   1   0     6728.49     6518.41     51.27 o 
   0   1   0      788.54      674.17      6.67 o 
   1   1   0     1225.86     1116.07      7.01 o 
   2   1   0     1366.49     1350.56     50.38 o 
   3   1   0     1293.72     1347.58     58.61 o 
   4   1   0      137.78      141.04      7.42 o 
   5   1   0      191.56      188.45     20.97 o 
   6   1   0       52.03       64.01     13.68 o 
   7   1   0       17.41       13.48      5.23 o 
   8   1   0        0.00       -1.25      6.27 o 
   9   1   0        0.00       -3.44      6.81 o 
  10   1   0        9.84       10.45     14.55 o 
  11   1   0        0.22        1.81      7.42 o 
 -10   2   0        1.61        5.53      7.85 o 
  -9   2   0        9.26       13.25      7.57 o 
  -8   2   0       10.72        7.80      7.03 o 
  -7   2   0        4.23        5.46      5.29 o 
  -6   2   0        1.26        5.27      4.82 o 
  -5   2   0       89.77       70.25      8.48 o 
  -4   2   0       57.72       54.42      8.31 o 
  -3   2   0      420.72      497.78      9.07 o 
  -2   2   0       39.15       44.21      3.61 o 
  -1   2   0      192.45      187.67      4.75 o 
   0   2   0     7253.23     7182.04     39.99 o 
   1   2   0     1345.43     1333.04      9.76 o 
   2   2   0     4780.08     5618.31     86.89 o 
   3   2   0     1910.53     1947.31     56.85 o 
   4   2   0       79.84       83.42      6.48 o 
   5   2   0        4.47        1.73      4.33 o 
   6   2   0       12.02       31.97      5.63 o 
   7   2   0       19.50       22.90      6.37 o 
   8   2   0        0.06        4.70      5.63 o 
   9   2   0        0.46       -5.58      6.56 o 
  10   2   0        1.19        0.63      7.42 o 
  11   2   0        3.21        7.29      7.92 o 
 -10   3   0        0.73        1.92      7.35 o 
  -9   3   0        8.47        4.32      7.18 o 
  -8   3   0        0.17        5.27      6.55 o 
  -7   3   0        8.85       10.55      5.92 o 
  -6   3   0        9.55        7.01      5.16 o 
  -5   3   0       14.17       20.67      5.09 o 
  -4   3   0      105.33      110.54      8.55 o 
  -3   3   0     6845.58     7609.68    173.48 o 
  -2   3   0      407.74      529.56     26.78 o 
  -1   3   0       11.80        9.52      3.06 o 
   0   3   0      307.37      304.91      6.56 o 
   1   3   0     1158.47     1240.79     11.40 o 
   2   3   0     1754.50     1855.51     38.69 o 
   3   3   0     2338.79     2189.28     67.22 o 
   4   3   0        0.23        1.25      4.01 o 
   5   3   0      168.89      180.33      7.94 o 
   6   3   0        2.10        2.53      4.91 o 
   7   3   0       16.90       15.09      6.05 o 
   8   3   0        1.12       -0.37      6.48 o 
   9   3   0        2.27        3.86      6.62 o 
  10   3   0        7.90        9.45      7.73 o 
 -10   4   0        0.20       -1.53      7.31 o 
  -9   4   0        0.78       -1.56      7.30 o 
  -8   4   0        0.08       -1.76      6.25 o 
  -7   4   0        7.89        4.32      6.04 o 
  -6   4   0       62.17       59.52      8.87 o 
  -5   4   0       25.22       23.32      5.47 o 
  -4   4   0      110.42      130.79      7.52 o 
  -3   4   0       60.17       52.63      6.65 o 
  -2   4   0       64.88       67.70      5.43 o 
  -1   4   0       45.60       46.05      4.34 o 
   0   4   0      533.16      562.56      6.48 o 
   1   4   0      154.82      155.09     11.55 o 
   2   4   0       81.02       79.43      5.72 o 
   3   4   0        0.09        2.65      4.01 o 
   4   4   0      198.08      203.92     10.05 o 
   5   4   0       26.25       52.40      6.30 o 
   6   4   0        6.09        5.34      5.49 o 
   7   4   0       20.86       23.69      7.44 o 
   8   4   0       11.59        6.71      6.76 o 
   9   4   0        0.20        2.61      6.94 o 
  10   4   0        2.36        9.30      7.82 o 
  -9   5   0        0.02       -3.59      7.38 o 
  -8   5   0        2.90       -1.40      6.50 o 
  -7   5   0        0.19       -1.51      5.81 o 
  -6   5   0       10.13        7.86      6.61 o 
  -5   5   0       35.70       64.93      7.20 o 
  -4   5   0       40.57       45.28      5.50 o 
  -3   5   0       18.72       20.89      4.98 o 
  -2   5   0       82.43       68.25      6.05 o 
  -1   5   0      641.63      756.93     12.29 o 
   0   5   0       60.02       88.49      4.31 o 
   1   5   0      169.18      162.13      6.80 o 
   2   5   0        0.00        0.35      4.27 o 
   3   5   0      164.49      172.42     16.62 o 
   4   5   0       35.31       53.15      6.46 o 
   5   5   0       12.68        2.78      5.27 o 
   6   5   0        3.47       -0.08      6.06 o 
   7   5   0       11.89       20.63     10.61 o 
   8   5   0        1.17       -3.08      6.43 o 
   9   5   0        1.48        1.57      7.57 o 
  10   5   0        2.18       10.16      8.09 o 
  -9   6   0        0.24       -3.09      7.52 o 
  -8   6   0        0.00        0.77      7.25 o 
  -7   6   0       25.27       21.79      7.55 o 
  -6   6   0       17.84       14.90      7.11 o 
  -5   6   0       13.45       19.19      6.51 o 
  -4   6   0       48.26       56.02      6.92 o 
  -3   6   0        8.29        4.97      4.79 o 
  -2   6   0        2.99        2.74      4.83 o 
  -1   6   0       11.32       11.91      4.93 o 
   0   6   0       99.32       98.09      4.72 o 
   1   6   0       39.02       44.66      5.67 o 
   2   6   0       18.29       39.76      5.59 o 
   3   6   0        0.66        1.86      5.36 o 
   4   6   0        5.62        5.74      5.42 o 
   5   6   0        4.68        4.46      5.83 o 
   6   6   0       30.15       45.91      8.02 o 
   7   6   0        0.71        3.17      6.40 o 
   8   6   0       22.61       29.16      8.31 o 
   9   6   0        5.31        3.08      7.70 o 
  -8   7   0        0.28        1.79      7.91 o 
  -7   7   0        2.70       -0.89      6.71 o 
  -6   7   0       20.69       10.07      7.62 o 
  -5   7   0        0.01        0.88      6.16 o 
  -4   7   0        8.19        4.72      5.95 o 
  -3   7   0        8.46        8.02      5.51 o 
  -2   7   0        4.91        3.95      5.29 o 
  -1   7   0        1.70        1.35      5.01 o 
   0   7   0        0.76       -1.29      3.72 o 
   1   7   0       13.58       17.34      5.71 o 
   2   7   0       21.66       23.45      6.70 o 
   3   7   0       21.69       23.53      6.06 o 
   4   7   0       23.60       23.04      8.26 o 
   5   7   0       12.76       17.86      7.10 o 
   6   7   0        1.14        0.76      6.44 o 
   7   7   0       24.08       39.38     10.53 o 
   8   7   0        0.06        8.01      7.55 o 
   9   7   0        1.28       -1.29      7.90 o 
  -7   8   0        0.49       -5.64      8.03 o 
  -6   8   0        0.45       -0.64      6.81 o 
  -5   8   0        1.92       -3.69      7.38 o 
  -4   8   0        0.05        0.07      6.81 o 
  -3   8   0        0.03       -0.23      6.31 o 
  -2   8   0        4.46       -1.45      6.11 o 
  -1   8   0        8.09        5.91      5.90 o 
   0   8   0        3.74       11.88      4.37 o 
   1   8   0        0.07        0.07      5.52 o 
   2   8   0        0.02        0.89      6.23 o 
   3   8   0        0.88        0.79      6.68 o 
   4   8   0        8.86       10.19      6.71 o 
   5   8   0        1.15       -3.06      6.37 o 
   6   8   0       19.28       14.91      7.67 o 
   7   8   0        0.23       -4.00      7.63 o 
   8   8   0        0.70       -2.68      7.77 o 
  -6   9   0        0.52        0.87      7.61 o 
  -5   9   0        0.10        3.27      7.49 o 
  -4   9   0        0.56       -4.72      6.97 o 
  -3   9   0        5.22        4.37      6.94 o 
  -2   9   0       12.75       24.47      7.43 o 
  -1   9   0        2.28       -0.12      6.77 o 
   0   9   0        2.69        2.43      4.63 o 
   1   9   0        0.24       -1.21      6.11 o 
   2   9   0        0.27       -5.08      6.47 o 
   3   9   0        1.83        5.86      6.40 o 
   4   9   0        0.41        2.58      6.82 o 
   5   9   0        2.24        5.25      7.35 o 
   6   9   0        5.73       10.33      8.01 o 
   7   9   0        1.76        3.78      7.88 o 
  -4  10   0        0.11       -2.65      6.93 o 
  -3  10   0        0.07       -1.38      6.74 o 
  -2  10   0        2.09       -1.13      7.70 o 
  -1  10   0        6.35       -0.60      7.36 o 
   0  10   0        2.31        0.38      5.20 o 
   1  10   0       12.92       13.75      8.44 o 
   2  10   0        1.34       -2.30      7.60 o 
   3  10   0        9.08       14.15      7.58 o 
   4  10   0        1.94        6.52      7.25 o 
   5  10   0        2.66        4.16      7.88 o 
  -2  11   0        0.12       -2.64      7.22 o 
  -1  11   0        1.45        6.53      7.97 o 
   0  11   0        0.60        1.44      5.63 o 
   1  11   0        0.16        5.88      7.75 o 
   2  11   0        2.13       -2.98      8.04 o 
   3  11   0        0.79        2.87      8.27 o 
  -2 -11   1        7.40        7.14      8.90 o 
  -1 -11   1        7.69        6.87      8.68 o 
   0 -11   1        1.58       -1.03      5.61 o 
   1 -11   1        1.42       -1.41      7.99 o 
  -5 -10   1        0.48        0.26      7.65 o 
  -4 -10   1        1.71        3.15      7.70 o 
  -3 -10   1        0.05       -1.67      7.16 o 
  -2 -10   1        1.05       -0.11      7.30 o 
  -1 -10   1        0.01        0.70      7.58 o 
   0 -10   1        1.63        5.50      5.06 o 
   1 -10   1        0.01       -1.01      7.83 o 
   2 -10   1        0.25       -3.19      7.63 o 
   3 -10   1        3.29        6.93      7.10 o 
   4 -10   1        0.54        0.69      7.17 o 
  -7  -9   1        0.03        1.28      8.06 o 
  -6  -9   1        1.36        5.51      7.61 o 
  -5  -9   1       20.19        9.83      7.75 o 
  -4  -9   1        1.49        5.21      6.76 o 
  -3  -9   1       10.03       10.29      7.06 o 
  -2  -9   1        5.99        4.49      7.13 o 
  -1  -9   1       20.64       27.89      7.72 o 
   0  -9   1        5.94        3.55      4.64 o 
   1  -9   1       21.43       21.39      7.22 o 
   2  -9   1        0.58       -1.89      7.43 o 
   3  -9   1        7.68        6.80      7.01 o 
   4  -9   1        1.36        6.83      6.89 o 
   5  -9   1        0.26       -0.72      7.32 o 
   6  -9   1        2.62        0.85      8.08 o 
  -8  -8   1        0.01       -0.07      7.87 o 
  -7  -8   1       10.30        3.67      8.92 o 
  -6  -8   1       14.32        9.74      7.63 o 
  -5  -8   1        0.47        0.51      7.98 o 
  -4  -8   1        0.06       -0.44      7.08 o 
  -3  -8   1        7.63       13.61      7.14 o 
  -2  -8   1        1.46       -1.35      5.89 o 
  -1  -8   1        6.09        5.54      6.59 o 
   0  -8   1        2.77        6.17      4.35 o 
   1  -8   1       15.57        7.14      6.04 o 
   2  -8   1       22.83       28.81      7.20 o 
   3  -8   1        7.43        6.50      6.89 o 
   4  -8   1       41.08       38.21      8.01 o 
   5  -8   1        7.54        7.07      6.91 o 
   6  -8   1        0.00       -1.30      7.49 o 
   7  -8   1        0.03        2.39      6.95 o 
  -9  -7   1        0.02        3.53      7.48 o 
  -8  -7   1        9.42        7.42      8.00 o 
  -7  -7   1        0.03       -2.01      7.30 o 
  -6  -7   1        3.20       -0.18      6.27 o 
  -5  -7   1        5.83       12.19      6.73 o 
  -4  -7   1       45.81       54.23      7.80 o 
  -3  -7   1        1.39       10.96      5.63 o 
  -2  -7   1       23.59       22.87      6.22 o 
  -1  -7   1       22.16       24.59      5.64 o 
   0  -7   1        0.13        0.11      3.48 o 
   1  -7   1        2.02       -2.14      5.69 o 
   2  -7   1        0.12       -1.45      5.38 o 
   3  -7   1       19.10       24.47      5.98 o 
   4  -7   1        3.63        2.58      5.93 o 
   5  -7   1        0.04       -2.22      6.45 o 
   6  -7   1        0.61       -4.69      7.06 o 
   7  -7   1        8.40        6.77      7.05 o 
   8  -7   1        0.26        2.69      7.92 o 
  -9  -6   1        1.78        9.38      7.99 o 
  -8  -6   1       15.54       10.36      7.92 o 
  -7  -6   1        6.26        4.84      6.71 o 
  -6  -6   1        0.00        2.93      5.98 o 
  -5  -6   1       20.63       14.35      6.49 o 
  -4  -6   1        6.91       16.71      5.51 o 
  -3  -6   1       22.33       29.33      6.26 o 
  -2  -6   1       15.32       18.45      5.60 o 
  -1  -6   1      108.75      102.55      6.80 o 
   0  -6   1       99.69       91.39      4.51 o 
   1  -6   1        1.45        6.54      4.93 o 
   2  -6   1        0.56        3.15      4.98 o 
   3  -6   1        0.12        1.23      4.99 o 
   4  -6   1        2.18       -1.10      5.51 o 
   5  -6   1        0.81        8.13      5.84 o 
   6  -6   1        0.38       -0.20      6.30 o 
   7  -6   1       10.12        4.93      7.29 o 
   8  -6   1        0.15       -1.39      6.88 o 
   9  -6   1        1.35        2.39      7.81 o 
 -10  -5   1        0.51        4.84      7.51 o 
  -9  -5   1       20.91       14.39      8.09 o 
  -8  -5   1        0.37        3.31      6.98 o 
  -7  -5   1        8.10        7.91      7.03 o 
  -6  -5   1       25.55       22.10      6.27 o 
  -5  -5   1        0.37        3.74      5.18 o 
  -4  -5   1       69.80       69.76      6.33 o 
  -3  -5   1       10.05        9.58      4.85 o 
  -2  -5   1      324.83      326.24      8.95 o 
  -1  -5   1       54.44       39.41      4.69 o 
   0  -5   1      426.75      464.83      6.97 o 
   1  -5   1      377.75      373.46     22.67 o 
   2  -5   1        3.58       -0.49      4.20 o 
   3  -5   1      220.83      231.20     23.95 o 
   4  -5   1        4.13        8.79      4.63 o 
   5  -5   1       12.73       13.13      5.25 o 
   6  -5   1       27.50       28.67      7.01 o 
   7  -5   1       16.52       15.70      7.59 o 
   8  -5   1        9.23        2.84      7.20 o 
   9  -5   1        9.43        4.62      7.57 o 
 -10  -4   1        0.53        0.18      8.35 o 
  -9  -4   1        1.12        0.67      7.01 o 
  -8  -4   1        0.00        3.22      6.88 o 
  -7  -4   1       42.22       45.24      7.89 o 
  -6  -4   1        5.70        9.28      5.41 o 
  -5  -4   1       72.53       54.01      6.03 o 
  -4  -4   1        0.00        2.46      4.43 o 
  -3  -4   1        0.40        1.88      4.03 o 
  -2  -4   1      109.32      112.82      5.66 o 
  -1  -4   1      178.83      192.38      6.22 o 
   0  -4   1       29.47       21.56      2.68 o 
   1  -4   1        3.28        0.08      3.41 o 
   2  -4   1        9.55        9.63      4.27 o 
   3  -4   1       82.25      118.30     12.46 o 
   4  -4   1        4.99        4.25      4.45 o 
   5  -4   1       26.82       24.30      7.22 o 
   6  -4   1        4.95        4.27      5.61 o 
   7  -4   1        0.73        5.93      5.85 o 
   8  -4   1        8.84        5.93      6.82 o 
   9  -4   1        0.53       -0.59      7.37 o 
  10  -4   1        0.79       -1.15      7.60 o 
 -10  -3   1        1.88        2.87      7.89 o 
  -9  -3   1        9.81        3.91      6.95 o 
  -8  -3   1        3.27        3.93      6.55 o 
  -7  -3   1        2.38       11.85      5.70 o 
  -6  -3   1       23.64       39.67      7.15 o 
  -5  -3   1        5.82        5.11      4.66 o 
  -4  -3   1        1.29       -0.26      3.82 o 
  -3  -3   1        0.38        0.57      3.74 o 
  -2  -3   1      111.09       90.99      4.91 o 
  -1  -3   1       91.18       92.40     12.68 o 
   0  -3   1     2795.72     2892.03     11.80 o 
   1  -3   1      180.02      176.81      5.15 o 
   2  -3   1     2484.22     2739.14     37.98 o 
   3  -3   1       16.04       10.88      5.68 o 
   4  -3   1      504.53      560.18     10.86 o 
   5  -3   1        0.02       -0.76      4.41 o 
   6  -3   1       48.92       45.36      6.17 o 
   7  -3   1        0.08        0.15      5.82 o 
   8  -3   1        4.09        0.11      6.43 o 
   9  -3   1        0.68       -1.78      6.97 o 
  10  -3   1        1.21       -3.11      6.99 o 
 -11  -2   1        3.85        9.15      9.08 o 
 -10  -2   1        2.26       -0.63      7.52 o 
  -9  -2   1        6.02       12.35      7.24 o 
  -8  -2   1        3.35        3.68      6.15 o 
  -7  -2   1       28.80       28.30      9.48 o 
  -6  -2   1       12.69       15.14      5.25 o 
  -5  -2   1      329.84      352.37     35.35 o 
  -4  -2   1       92.60      111.27     15.85 o 
  -3  -2   1       89.92       65.10      8.22 o 
  -2  -2   1        0.54        0.65      3.02 o 
  -1  -2   1     2393.74     2264.58     12.76 o 
   0  -2   1     3203.14     2945.94     26.63 o 
   1  -2   1        1.02        1.58      2.95 o 
   2  -2   1      503.68      460.93      7.83 o 
   3  -2   1       74.17       74.63      4.51 o 
   4  -2   1      114.66      107.48      6.68 o 
   5  -2   1     1207.91     1346.68     69.35 o 
   6  -2   1       22.56       38.76      5.83 o 
   7  -2   1        1.18        4.16      5.27 o 
   8  -2   1        0.02       -1.41      5.94 o 
   9  -2   1        0.48        3.27      6.95 o 
  10  -2   1        5.80        4.83      7.80 o 
 -11  -1   1        4.43        7.87      7.49 o 
 -10  -1   1        0.19        0.52      7.44 o 
  -9  -1   1       16.78       29.06      7.70 o 
  -8  -1   1        8.33        5.31      6.27 o 
  -7  -1   1       17.66       14.09      5.92 o 
  -6  -1   1       96.62      102.65     15.46 o 
  -5  -1   1       53.89       42.38      5.33 o 
  -4  -1   1      143.75      166.16     20.75 o 
  -3  -1   1       73.69       71.59     10.22 o 
  -2  -1   1     2480.62     2292.50     89.92 o 
  -1  -1   1        0.06        0.83      2.10 o 
   0  -1   1      372.13      383.37      3.73 o 
   1  -1   1      395.60      385.28     10.04 o 
   2  -1   1     7432.44     7439.19     37.57 o 
   3  -1   1       10.63        1.37      3.11 o 
   4  -1   1     1848.82     2024.52     96.59 o 
   5  -1   1       98.49       98.35      9.35 o 
   6  -1   1      169.15      168.71     26.05 o 
   7  -1   1       14.17       21.19      5.71 o 
   8  -1   1        2.41        8.48      6.21 o 
   9  -1   1        4.17        2.39      6.98 o 
  10  -1   1        1.09        0.87      7.28 o 
  11  -1   1        0.39        5.14      7.50 o 
 -11   0   1        2.57        0.39      7.97 o 
 -10   0   1        2.72        2.67      7.20 o 
  -9   0   1        3.96        0.61      6.62 o 
  -8   0   1        5.20        3.47      6.05 o 
  -7   0   1        0.00        0.68      4.91 o 
  -6   0   1      103.36      104.16     21.07 o 
  -5   0   1      410.12      456.38     41.94 o 
  -4   0   1       26.66       13.35      3.86 o 
  -3   0   1     2730.08     2767.85    242.16 o 
  -2   0   1     3242.58     2910.66    201.51 o 
  -1   0   1      339.88      380.15     19.38 o 
   0   0   1        0.05        0.10      0.86 o 
   1   0   1     1115.90      989.59      6.05 o 
   2   0   1       18.84        8.14      2.91 o 
   3   0   1     1035.12     1063.53     28.53 o 
   4   0   1        5.32        6.30      3.75 o 
   5   0   1      211.01      248.72     29.62 o 
   6   0   1        0.29        2.72      4.91 o 
   7   0   1       16.19        5.75      5.74 o 
   8   0   1        3.18        8.12      6.42 o 
   9   0   1        2.55        2.10      6.64 o 
  10   0   1        3.01        6.29      7.40 o 
  11   0   1        0.40        6.08      7.75 o 
 -11   1   1        1.58       -0.30      7.70 o 
 -10   1   1        0.00       -5.33      7.30 o 
  -9   1   1       13.03       15.35      7.22 o 
  -8   1   1        7.81        2.20      6.59 o 
  -7   1   1        3.93        4.32      5.02 o 
  -6   1   1        2.32        7.64      4.61 o 
  -5   1   1      352.94      334.68     36.13 o 
  -4   1   1        9.62        9.50      3.79 o 
  -3   1   1      168.20      156.18     10.16 o 
  -2   1   1        6.12        2.94      2.95 o 
  -1   1   1      414.93      418.62     24.62 o 
   0   1   1     1120.63     1012.59      7.14 o 
   2   1   1    22608.66    23288.24    323.00 o 
   3   1   1     3348.66     3323.23     54.89 o 
   4   1   1       59.21       56.47      4.63 o 
   5   1   1       15.17       10.43      6.76 o 
   6   1   1       38.67       41.60      5.86 o 
   7   1   1       48.17       67.35     13.77 o 
   8   1   1        9.26       21.04      6.68 o 
   9   1   1        2.91        1.34      5.91 o 
  10   1   1        0.05        2.22      7.61 o 
  11   1   1        0.51        2.89      7.75 o 
 -10   2   1        0.08        0.40      6.66 o 
  -9   2   1        0.67       -2.43      7.17 o 
  -8   2   1       27.88       31.11      7.41 o 
  -7   2   1        0.04        3.66      5.64 o 
  -6   2   1        0.01        0.68      4.43 o 
  -5   2   1        3.47        2.38      3.96 o 
  -4   2   1        9.33       13.36      4.17 o 
  -3   2   1     2328.92     2594.56     50.81 o 
  -2   2   1      477.92      442.79      9.90 o 
  -1   2   1     7383.06     7336.99    151.84 o 
   0   2   1       20.29        8.92      2.07 o 
   1   2   1    22311.68    23122.80    290.44 o 
   2   2   1        2.59        4.36      4.01 o 
   3   2   1      514.07      497.12     10.03 o 
   4   2   1      215.71      217.01     27.99 o 
   5   2   1      121.47      116.04      6.44 o 
   6   2   1        9.80        8.57      4.80 o 
   7   2   1       54.41       93.01     12.81 o 
   8   2   1        1.07        1.09      5.97 o 
   9   2   1        8.03       17.47      7.14 o 
  10   2   1        1.70        4.28      7.66 o 
  11   2   1        0.10       -4.71      7.71 o 
 -10   3   1        2.93       -1.18      7.66 o 
  -9   3   1       10.38        8.55      7.49 o 
  -8   3   1        2.54        4.28      6.35 o 
  -7   3   1       19.85       16.18      6.54 o 
  -6   3   1        0.31       -1.70      5.00 o 
  -5   3   1      225.93      244.48     36.26 o 
  -4   3   1       94.85      114.02      6.25 o 
  -3   3   1       11.60        5.99      4.09 o 
  -2   3   1      142.83      155.27      5.44 o 
  -1   3   1        9.88        0.82      3.08 o 
   0   3   1     1045.13     1041.66      7.80 o 
   1   3   1     3144.98     3098.54     58.96 o 
   2   3   1      520.17      495.53      8.40 o 
   3   3   1        0.00       -1.37      3.80 o 
   4   3   1     1236.64     1358.31     15.88 o 
   5   3   1        6.87        1.80      4.76 o 
   6   3   1        6.84       19.90      5.64 o 
   7   3   1        6.50        7.80      6.13 o 
   8   3   1       23.34       29.42     12.31 o 
   9   3   1        1.71        4.10      7.11 o 
  10   3   1        0.52        4.21      7.40 o 
  11   3   1        1.61        6.00     12.44 o 
 -10   4   1        0.02       -0.63      7.80 o 
  -9   4   1        2.31        1.19      6.92 o 
  -8   4   1       48.17       46.32      8.50 o 
  -7   4   1        3.91       -0.61      6.15 o 
  -6   4   1        3.07        5.77      5.35 o 
  -5   4   1        7.70       10.89      4.87 o 
  -4   4   1       10.03        6.14      4.68 o 
  -3   4   1      603.80      665.54     28.22 o 
  -2   4   1       23.62       17.70      4.86 o 
  -1   4   1     1859.57     2029.40     21.51 o 
   0   4   1        0.01        2.38      2.58 o 
   1   4   1       60.61       57.49      7.00 o 
   2   4   1      221.02      227.73      7.01 o 
   3   4   1     1142.39     1240.66     15.28 o 
   4   4   1        2.05        2.04      4.70 o 
   5   4   1      256.55      291.37     32.84 o 
   6   4   1       43.27       37.02      8.33 o 
   7   4   1       47.82       40.67      7.25 o 
   8   4   1        0.00        1.35      6.23 o 
   9   4   1        0.63        1.93      7.03 o 
  10   4   1        0.22       -4.32      7.36 o 
  -9   5   1        0.68        0.84      7.25 o 
  -8   5   1        6.93        1.74      7.62 o 
  -7   5   1        0.27       -1.00      6.47 o 
  -6   5   1        0.14       -1.56      5.79 o 
  -5   5   1       21.28       21.74      5.94 o 
  -4   5   1       17.71       16.83      5.08 o 
  -3   5   1        0.02        0.87      4.65 o 
  -2   5   1     1130.06     1250.50     16.42 o 
  -1   5   1       90.00       87.28      5.96 o 
   0   5   1      250.71      268.41      7.93 o 
   1   5   1        6.60        3.75      4.22 o 
   2   5   1      122.28      118.41     13.88 o 
   3   5   1        7.39        1.01      4.42 o 
   4   5   1      250.46      279.94     20.90 o 
   5   5   1        0.12        0.24      5.47 o 
   6   5   1      106.19      109.35      8.64 o 
   7   5   1        0.08       -2.78      6.40 o 
   8   5   1        0.01       -3.14      6.59 o 
   9   5   1        0.00       -0.47      7.22 o 
  10   5   1        0.97       -1.94      8.35 o 
  -9   6   1        1.73        3.29      7.75 o 
  -8   6   1        0.15        1.18      6.70 o 
  -7   6   1        2.20        3.17      7.11 o 
  -6   6   1        0.28        1.05      6.51 o 
  -5   6   1       23.43       35.79      6.90 o 
  -4   6   1       11.24       10.07      5.67 o 
  -3   6   1       62.02       66.21      8.13 o 
  -2   6   1       16.63       31.23      5.31 o 
  -1   6   1      198.66      184.36      8.43 o 
   0   6   1        0.44        2.49      3.12 o 
   1   6   1       35.38       36.42      5.50 o 
   2   6   1       10.79        6.61      5.09 o 
   3   6   1        4.62       19.33      5.51 o 
   4   6   1       31.38       23.73      6.11 o 
   5   6   1       96.15      108.01      8.56 o 
   6   6   1        0.11       -1.52      6.20 o 
   7   6   1        0.00        0.82      6.56 o 
   8   6   1        0.98        1.08      7.38 o 
   9   6   1        1.29        4.77      7.94 o 
  -8   7   1        0.02        3.03      7.08 o 
  -7   7   1        7.20        5.27      7.19 o 
  -6   7   1       20.92       12.23      7.78 o 
  -5   7   1       25.03       35.05      7.28 o 
  -4   7   1        2.28        3.00      5.72 o 
  -3   7   1        0.92        2.00      6.21 o 
  -2   7   1        0.63        4.31      5.74 o 
  -1   7   1       23.58       20.42      5.91 o 
   0   7   1       18.15       11.24      3.57 o 
   1   7   1       63.46       73.45      8.68 o 
   2   7   1       53.18       81.25     10.87 o 
   3   7   1        5.85        7.10      5.77 o 
   4   7   1       49.34       45.44      7.66 o 
   5   7   1        0.06        3.21      6.33 o 
   6   7   1        0.01        2.13      6.08 o 
   7   7   1        0.02       -2.69      7.19 o 
   8   7   1        0.74        1.76      7.61 o 
   9   7   1        0.27        0.71      8.46 o 
  -7   8   1        0.75       -0.06      7.67 o 
  -6   8   1        0.79       -1.94      7.26 o 
  -5   8   1        5.72        0.64      7.25 o 
  -4   8   1       10.55        5.84      7.09 o 
  -3   8   1        2.74        0.99      6.34 o 
  -2   8   1        0.20        4.88      6.01 o 
  -1   8   1        4.61        5.62      6.45 o 
   0   8   1        2.90       10.14      4.51 o 
   1   8   1        9.40       11.31      6.38 o 
   2   8   1        0.35        1.72      5.96 o 
   3   8   1       27.88       32.57      8.68 o 
   4   8   1        0.01       -0.20      6.29 o 
   5   8   1        0.01        1.45      6.28 o 
   6   8   1        1.85        2.14      7.16 o 
   7   8   1        0.87       -1.15      7.19 o 
   8   8   1        0.00       -1.89      8.27 o 
  -6   9   1        0.97       -1.28      6.69 o 
  -5   9   1       11.81        8.59      7.56 o 
  -4   9   1        0.00       -3.72      7.22 o 
  -3   9   1        0.75        3.84      7.03 o 
  -2   9   1        0.03       -0.87      6.44 o 
  -1   9   1        4.31       -0.89      7.02 o 
   0   9   1        3.39        1.85      4.32 o 
   1   9   1        1.72       -0.12      6.30 o 
   2   9   1        7.62       17.44      7.36 o 
   3   9   1        2.80        8.12      6.85 o 
   4   9   1        0.24        0.38      7.11 o 
   5   9   1        0.08     1187.56    701.65 o 
   6   9   1        1.03        4.42      7.82 o 
   7   9   1        0.33       -2.15      7.35 o 
  -4  10   1        0.38       -3.17      7.79 o 
  -3  10   1        1.55        0.70      7.45 o 
  -2  10   1        5.03       -0.16      6.92 o 
  -1  10   1        0.40        0.17      7.30 o 
   0  10   1        1.75       -1.35      4.98 o 
   1  10   1        0.04        1.89      7.08 o 
   2  10   1        0.96        2.21      7.07 o 
   3  10   1        0.22        1.01      7.17 o 
   4  10   1        0.09       -5.02      7.56 o 
   5  10   1        0.66       -1.76      7.95 o 
  -2  11   1        0.36       -8.11      8.11 o 
  -1  11   1        0.53        4.23      7.73 o 
   0  11   1        0.34        0.98      5.68 o 
   1  11   1        1.16        6.23      7.26 o 
   2  11   1        0.29        5.44      7.67 o 
   3  11   1        2.06        2.54      8.26 o 
  -2 -11   2        8.42        3.80      8.15 o 
  -1 -11   2        1.48        6.79      8.65 o 
   0 -11   2        6.18        2.73      5.99 o 
   1 -11   2        1.46        2.13      7.77 o 
  -5 -10   2        0.62       -1.05      7.81 o 
  -4 -10   2        0.55        0.33      7.83 o 
  -3 -10   2        1.08        5.96      7.87 o 
  -2 -10   2        6.09       14.93      8.44 o 
  -1 -10   2       84.09       91.71     10.88 o 
   0 -10   2       18.96       14.48      5.94 o 
   1 -10   2        3.34        6.56      7.86 o 
   2 -10   2        1.78       11.21      7.47 o 
   3 -10   2        0.84       -0.01      7.32 o 
   4 -10   2        0.51        1.64      7.73 o 
  -7  -9   2        0.84        1.28      8.35 o 
  -6  -9   2        5.39        0.10      7.45 o 
  -5  -9   2       11.92       15.46      8.12 o 
  -4  -9   2        0.74       -2.89      7.38 o 
  -3  -9   2        0.73       -1.50      6.69 o 
  -2  -9   2       17.51       16.85      7.49 o 
  -1  -9   2        0.06        1.46      6.97 o 
   0  -9   2       13.54       14.14      5.29 o 
   1  -9   2        0.06       -1.31      6.55 o 
   2  -9   2        0.34        0.55      6.46 o 
   3  -9   2        3.64        9.05      7.10 o 
   4  -9   2        0.01        3.79      6.22 o 
   5  -9   2        0.41       -2.43      7.41 o 
   6  -9   2        0.14        1.26      7.06 o 
  -8  -8   2        1.08        4.94      8.33 o 
  -7  -8   2        2.69        3.70      7.72 o 
  -6  -8   2        0.31       -0.77      7.17 o 
  -5  -8   2        2.81       -2.56      6.89 o 
  -4  -8   2       13.74       25.58      9.39 o 
  -3  -8   2       63.35       61.51      8.38 o 
  -2  -8   2        0.39       -1.06      6.66 o 
  -1  -8   2      136.73      140.90      9.56 o 
   0  -8   2       11.62       14.85      4.84 o 
   1  -8   2       59.53       54.96      8.23 o 
   2  -8   2       23.10       10.36      6.74 o 
   3  -8   2       21.17       14.63      7.03 o 
   4  -8   2       17.63        7.21      7.14 o 
   5  -8   2        0.79        2.71      6.53 o 
   6  -8   2        5.29        4.19      6.90 o 
   7  -8   2        1.12        4.05      7.60 o 
  -9  -7   2        0.95        2.52      7.29 o 
  -8  -7   2        2.89       -5.11      7.38 o 
  -7  -7   2        0.46       -1.10      6.94 o 
  -6  -7   2        0.10        4.73      6.02 o 
  -5  -7   2       54.13       68.74      8.81 o 
  -4  -7   2      170.05      179.11     17.44 o 
  -3  -7   2        0.99       -1.06      5.43 o 
  -2  -7   2       36.94       20.52      6.33 o 
  -1  -7   2       95.43       92.29      8.14 o 
   0  -7   2        3.40        0.51      3.57 o 
   1  -7   2        2.70        2.82      5.34 o 
   2  -7   2       32.83       31.02      6.54 o 
   3  -7   2        0.09        2.99      5.92 o 
   4  -7   2       14.72       16.19      6.10 o 
   5  -7   2        6.01        6.81      6.66 o 
   6  -7   2        4.13       -0.04      6.78 o 
   7  -7   2        0.05       -0.11      7.60 o 
   8  -7   2        0.01       -7.66      7.66 o 
  -9  -6   2        3.85        4.36      8.26 o 
  -8  -6   2        0.23       -0.51      6.80 o 
  -7  -6   2        0.01        3.05      6.73 o 
  -6  -6   2       91.89      102.62      9.13 o 
  -5  -6   2        4.49        4.49      5.91 o 
  -4  -6   2       73.16       92.81      7.56 o 
  -3  -6   2       15.98       28.11      5.74 o 
  -2  -6   2       76.84       98.74     18.01 o 
  -1  -6   2        0.02        1.63      4.72 o 
   0  -6   2      135.32      135.13      5.19 o 
   1  -6   2       28.25       40.85      5.39 o 
   2  -6   2       10.60       14.14      5.01 o 
   3  -6   2       45.77       42.62      6.03 o 
   4  -6   2       19.50       18.40      6.11 o 
   5  -6   2        0.02       -2.61      6.27 o 
   6  -6   2        2.82        3.54      6.45 o 
   7  -6   2        1.56        0.23      7.10 o 
   8  -6   2        0.01        1.71      6.98 o 
   9  -6   2        0.01       -6.53      8.13 o 
 -10  -5   2        0.81       -4.19      7.44 o 
  -9  -5   2       10.96       10.98      7.74 o 
  -8  -5   2        6.44       -1.63      6.96 o 
  -7  -5   2       47.35       62.90      8.64 o 
  -6  -5   2        3.40        6.60      5.96 o 
  -5  -5   2       15.45       15.13      5.53 o 
  -4  -5   2       14.49       22.41      5.42 o 
  -3  -5   2      148.84      135.50      7.16 o 
  -2  -5   2      165.07      156.92      7.22 o 
  -1  -5   2       11.65       16.55      4.50 o 
   0  -5   2      115.68      120.80      4.41 o 
   1  -5   2       11.47       19.79      4.47 o 
   2  -5   2       12.75       15.83      4.44 o 
   3  -5   2        7.74        4.01      4.62 o 
   4  -5   2        1.48       -0.24      4.57 o 
   5  -5   2        6.76        6.92      5.51 o 
   6  -5   2       20.89       16.49     11.61 o 
   7  -5   2        0.00        3.07      6.13 o 
   8  -5   2       16.35       12.19      7.58 o 
   9  -5   2        4.83        9.64      8.08 o 
 -10  -4   2        0.22       -2.68      7.39 o 
  -9  -4   2        1.27        6.98      7.24 o 
  -8  -4   2       17.25       31.69      7.79 o 
  -7  -4   2      167.68      151.99     18.81 o 
  -6  -4   2       98.33      119.24     12.42 o 
  -5  -4   2       16.36       22.20      5.52 o 
  -4  -4   2        0.64        0.41      4.48 o 
  -3  -4   2       19.01       18.34      4.32 o 
  -2  -4   2       26.99       23.46      4.27 o 
  -1  -4   2       72.38       66.64      5.02 o 
   0  -4   2       71.68       74.97      3.40 o 
   1  -4   2      181.65      136.92      7.79 o 
   2  -4   2       16.60       32.03      4.55 o 
   3  -4   2       14.77       29.18      4.57 o 
   4  -4   2      146.35      153.01      7.60 o 
   5  -4   2        7.35        2.99      4.82 o 
   6  -4   2        1.45        5.30      5.84 o 
   7  -4   2        0.08        1.09      6.24 o 
   8  -4   2       21.04       26.89      7.87 o 
   9  -4   2        0.29       -1.01      7.21 o 
  10  -4   2        1.89       -0.22      7.68 o 
 -10  -3   2        0.86        5.76      8.11 o 
  -9  -3   2        0.10        2.60      6.57 o 
  -8  -3   2       58.83       67.08     16.53 o 
  -7  -3   2        2.99        0.04      5.66 o 
  -6  -3   2       30.71       32.06      6.01 o 
  -5  -3   2      156.83      148.41     19.88 o 
  -4  -3   2       32.91       31.12      4.52 o 
  -3  -3   2      278.15      183.90     23.51 o 
  -2  -3   2     1411.44     1517.91     13.88 o 
  -1  -3   2       16.11       14.76      4.33 o 
   0  -3   2      347.92      301.48      4.50 o 
   1  -3   2      199.58      182.73      6.68 o 
   2  -3   2      733.06      675.92     25.46 o 
   3  -3   2      522.27      534.12     22.43 o 
   4  -3   2      152.22      130.53      9.57 o 
   5  -3   2       17.35       15.53      5.14 o 
   6  -3   2       27.08       38.25      6.02 o 
   7  -3   2        5.27        9.26      5.77 o 
   8  -3   2        1.41        1.91      6.94 o 
   9  -3   2        0.31        3.96      6.97 o 
  10  -3   2        8.71        1.72      8.30 o 
 -11  -2   2       11.66        6.17      8.15 o 
 -10  -2   2        3.47        4.05      7.92 o 
  -9  -2   2       14.12       16.45     13.37 o 
  -8  -2   2        0.03       -1.13      6.65 o 
  -7  -2   2       38.98       33.45      8.11 o 
  -6  -2   2       51.66       86.77     12.61 o 
  -5  -2   2      162.28      170.72     23.16 o 
  -4  -2   2       26.37       21.70      4.33 o 
  -3  -2   2     1377.85     1522.40     56.39 o 
  -2  -2   2        0.82        0.25      2.80 o 
  -1  -2   2     3011.17     3017.45     15.49 o 
   0  -2   2       60.44       61.86      2.50 o 
   1  -2   2     1457.10     1508.16     11.27 o 
   2  -2   2      187.89      168.40      6.76 o 
   3  -2   2       23.30       24.04      3.98 o 
   4  -2   2      536.54      613.28     24.87 o 
   5  -2   2      323.44      352.33      9.52 o 
   6  -2   2       10.05       12.33      5.76 o 
   7  -2   2       21.30       12.03      6.02 o 
   8  -2   2       21.27       39.67      7.50 o 
   9  -2   2        2.00       -2.40      6.74 o 
  10  -2   2        0.35        4.63      6.64 o 
 -11  -1   2        0.75        0.06      8.06 o 
 -10  -1   2       64.74       60.71     23.68 o 
  -9  -1   2        2.98        0.40      7.41 o 
  -8  -1   2      120.73      129.39     24.94 o 
  -7  -1   2       76.88       85.00     14.35 o 
  -6  -1   2        1.44        4.29      4.86 o 
  -5  -1   2       17.59       19.92      4.54 o 
  -4  -1   2       70.58       66.68     10.07 o 
  -3  -1   2       19.05       18.43      4.00 o 
  -2  -1   2     2911.33     2926.30    105.09 o 
  -1  -1   2      233.79      292.96     13.23 o 
   0  -1   2     1701.82     1764.88     37.98 o 
   1  -1   2      451.10      407.51     18.07 o 
   2  -1   2      283.80      229.62      8.72 o 
   3  -1   2      508.82      460.22     11.88 o 
   4  -1   2     2061.62     1856.72     63.77 o 
   5  -1   2     1210.76     1312.87     44.82 o 
   6  -1   2       77.08       90.36     14.37 o 
   7  -1   2       15.99        9.01      5.70 o 
   8  -1   2        6.29       10.53      5.89 o 
   9  -1   2        0.39        1.08      6.27 o 
  10  -1   2        2.23        9.94      7.49 o 
  11  -1   2        0.31        4.01      7.61 o 
 -11   0   2        4.67        8.21      8.43 o 
 -10   0   2       12.55       18.16      8.13 o 
  -9   0   2       23.01       24.98      7.85 o 
  -8   0   2       10.47       17.85      6.96 o 
  -7   0   2        4.41       -3.10      5.41 o 
  -6   0   2      117.99      131.15     11.83 o 
  -5   0   2       88.88       98.82     27.03 o 
  -4   0   2       72.66       70.26      4.91 o 
  -3   0   2      271.98      219.42     20.73 o 
  -2   0   2       53.10       54.78      8.11 o 
  -1   0   2     1698.00     1704.24     71.94 o 
   0   0   2      533.13      467.45     10.87 o 
   1   0   2      495.79      550.23     20.91 o 
   2   0   2     4853.13     4766.14     18.56 o 
   3   0   2      202.13      188.25      5.31 o 
   4   0   2       17.73       11.84      3.95 o 
   5   0   2      185.41      166.41     13.01 o 
   6   0   2      312.52      354.30     23.16 o 
   7   0   2        2.01       10.51      5.44 o 
   8   0   2       43.87       54.46      8.04 o 
   9   0   2        0.46        1.22      6.00 o 
  10   0   2        0.28       -5.12      7.16 o 
  11   0   2        1.01        3.51      7.70 o 
 -11   1   2        1.26       -1.93      7.85 o 
 -10   1   2        1.52        1.65     10.05 o 
  -9   1   2        0.07       -2.76      7.87 o 
  -8   1   2       51.90       58.09     16.29 o 
  -7   1   2        8.81        1.86      5.22 o 
  -6   1   2       23.63       46.81      5.97 o 
  -5   1   2       10.63        8.97      4.16 o 
  -4   1   2      172.16      115.75     18.57 o 
  -3   1   2      176.98      145.75     14.68 o 
  -2   1   2     1394.82     1492.75     41.35 o 
  -1   1   2      434.88      416.09     14.50 o 
   0   1   2      484.79      516.11      9.69 o 
   1   1   2      900.28      782.20     26.57 o 
   2   1   2       37.13       36.15      3.73 o 
   3   1   2      312.24      340.91      9.62 o 
   4   1   2      215.15      204.02     13.27 o 
   5   1   2      200.50      224.61      7.46 o 
   6   1   2      125.91      180.54     12.05 o 
   7   1   2      203.35      206.98      9.83 o 
   8   1   2        3.24        8.91      5.93 o 
   9   1   2        3.53        3.41      6.49 o 
  10   1   2        0.30        9.42      8.11 o 
  11   1   2        0.16        2.20      7.70 o 
 -10   2   2        0.20        0.46      7.40 o 
  -9   2   2        0.43       -0.83      6.95 o 
  -8   2   2       16.38        5.63      7.06 o 
  -7   2   2       10.31        7.91      6.12 o 
  -6   2   2        8.42        8.83      5.06 o 
  -5   2   2       14.31       15.67      4.53 o 
  -4   2   2       31.91       53.21      7.02 o 
  -3   2   2      686.29      630.84     18.17 o 
  -2   2   2      176.60      159.37      4.90 o 
  -1   2   2      261.41      205.01     14.42 o 
   0   2   2     4741.77     4657.72     34.12 o 
   1   2   2       44.81       43.43      3.89 o 
   2   2   2    45817.93    46448.71    326.65 o 
   3   2   2      339.42      337.92      7.27 o 
   4   2   2      126.16      132.04     16.90 o 
   5   2   2        9.63       24.06      4.74 o 
   6   2   2       15.72       22.10      5.20 o 
   7   2   2       16.24       14.37      6.57 o 
   8   2   2       43.23       40.09      7.75 o 
   9   2   2        6.36       -1.71      7.14 o 
  10   2   2        0.31        2.70      7.34 o 
  11   2   2        1.59       -0.36      8.09 o 
 -10   3   2        1.33        0.52      7.21 o 
  -9   3   2        1.49        3.70      6.97 o 
  -8   3   2       19.70        9.61      6.72 o 
  -7   3   2        2.45        4.06      6.28 o 
  -6   3   2       45.18       37.24      6.21 o 
  -5   3   2       13.97        9.16      4.98 o 
  -4   3   2       28.26       35.65      4.57 o 
  -3   3   2      509.42      534.60     20.93 o 
  -2   3   2       13.14       17.33      3.66 o 
  -1   3   2      471.15      420.12      7.90 o 
   0   3   2      182.39      173.06      3.75 o 
   1   3   2      305.13      339.16     11.92 o 
   2   3   2      373.49      359.59      8.09 o 
   3   3   2      750.46      793.92     11.34 o 
   4   3   2      800.73      822.91     12.90 o 
   5   3   2      199.26      245.85     13.16 o 
   6   3   2       12.66       21.20      5.75 o 
   7   3   2        7.67        7.88      6.20 o 
   8   3   2        0.55        1.82      6.36 o 
   9   3   2        0.07        5.68      6.99 o 
  10   3   2        0.93       -2.33      7.40 o 
 -10   4   2        0.07        2.60      7.91 o 
  -9   4   2        0.19       -1.97      7.73 o 
  -8   4   2       21.25       12.59      7.47 o 
  -7   4   2        5.77        0.49      6.22 o 
  -6   4   2        7.53       14.82      5.77 o 
  -5   4   2        1.33        0.60      4.58 o 
  -4   4   2      176.15      189.03      7.92 o 
  -3   4   2      125.29      110.09      6.22 o 
  -2   4   2      453.89      484.13      9.52 o 
  -1   4   2     2173.52     1975.38     85.29 o 
   0   4   2        7.12        5.69      2.72 o 
   1   4   2      198.17      204.10      6.52 o 
   2   4   2      118.92      136.71      6.13 o 
   3   4   2      823.66      828.27     22.94 o 
   4   4   2     1325.60     1284.18     17.04 o 
   5   4   2       60.12       55.80      6.77 o 
   6   4   2        1.69        7.17      6.13 o 
   7   4   2       33.49       45.49      7.49 o 
   8   4   2        1.37        5.35      6.16 o 
   9   4   2        1.34        3.24      7.23 o 
  10   4   2        6.73        7.32      7.97 o 
  -9   5   2        0.76       -0.78      7.64 o 
  -8   5   2        0.10       -0.94      7.25 o 
  -7   5   2       23.14       18.67     12.44 o 
  -6   5   2        0.79        1.61      5.95 o 
  -5   5   2        3.16        3.52      5.42 o 
  -4   5   2        7.56        2.51      4.71 o 
  -3   5   2       34.16       30.11      5.19 o 
  -2   5   2      303.34      316.14      9.21 o 
  -1   5   2     1349.06     1389.48     47.55 o 
   0   5   2      168.26      154.42      5.03 o 
   1   5   2      240.23      264.55      8.29 o 
   2   5   2       11.89       21.92      4.70 o 
   3   5   2      181.73      231.95     13.90 o 
   4   5   2       43.40       41.47      6.23 o 
   5   5   2      499.57      534.60     20.86 o 
   6   5   2       22.75       28.87      7.06 o 
   7   5   2        9.86        4.62      6.99 o 
   8   5   2        0.99       -1.31      6.49 o 
   9   5   2        4.36       12.88      7.98 o 
  10   5   2        0.43        1.75      7.47 o 
  -9   6   2        0.01       -1.71      7.96 o 
  -8   6   2        6.01        3.25      7.68 o 
  -7   6   2        5.09        2.48      7.26 o 
  -6   6   2        0.85        4.04      6.49 o 
  -5   6   2       14.77        9.82      6.37 o 
  -4   6   2        0.00        1.33      5.37 o 
  -3   6   2       19.70       28.92      5.83 o 
  -2   6   2        9.07        2.52      4.92 o 
  -1   6   2       46.28       53.55      6.18 o 
   0   6   2      332.05      347.12      7.28 o 
   1   6   2       94.88      158.77     11.74 o 
   2   6   2       26.34       24.40      5.72 o 
   3   6   2       18.03       27.89      5.83 o 
   4   6   2        1.42        1.70      5.81 o 
   5   6   2       35.27       33.53      6.77 o 
   6   6   2        0.46        3.10      6.14 o 
   7   6   2        6.52        8.32      6.39 o 
   8   6   2       13.37        6.87      7.66 o 
   9   6   2        0.00       -3.83      7.77 o 
  -8   7   2        0.31       -0.97      7.19 o 
  -7   7   2        0.17       -0.38      7.15 o 
  -6   7   2        1.91        5.27      6.53 o 
  -5   7   2        0.01        1.44      6.41 o 
  -4   7   2        1.12        1.05      5.79 o 
  -3   7   2        4.94        9.94      5.60 o 
  -2   7   2       24.80       13.79      6.06 o 
  -1   7   2        6.17        2.80      5.24 o 
   0   7   2        5.41       10.05      3.82 o 
   1   7   2      223.94      207.85      9.93 o 
   2   7   2       10.39       12.32      5.93 o 
   3   7   2        6.11        7.72      6.05 o 
   4   7   2       25.31       26.19     12.07 o 
   5   7   2        7.31       11.90      6.51 o 
   6   7   2        4.31       11.01      7.06 o 
   7   7   2       31.83       29.50      8.22 o 
   8   7   2        0.06        0.84      8.06 o 
   9   7   2        2.21        7.38      8.64 o 
  -7   8   2        0.09        1.70      6.99 o 
  -6   8   2        0.15       -3.86      6.71 o 
  -5   8   2       22.54       13.90      8.23 o 
  -4   8   2       31.54       26.90      8.38 o 
  -3   8   2        4.42        6.01      6.28 o 
  -2   8   2       23.45       29.53      7.30 o 
  -1   8   2        2.87        3.92      6.20 o 
   0   8   2       44.90       46.03      5.25 o 
   1   8   2        3.05        6.02      5.87 o 
   2   8   2       41.48       43.28      8.46 o 
   3   8   2        2.37        5.13      5.66 o 
   4   8   2        2.09        0.46      6.32 o 
   5   8   2        0.23       -1.25      6.34 o 
   6   8   2       11.69       15.42      7.59 o 
   7   8   2        0.01        4.34      6.94 o 
   8   8   2        1.04        0.08      8.15 o 
  -6   9   2        0.02       -1.47      7.69 o 
  -5   9   2        5.85        4.74      7.85 o 
  -4   9   2        0.45       -0.40      7.45 o 
  -3   9   2        1.26        2.29      7.52 o 
  -2   9   2        4.14        2.87      6.96 o 
  -1   9   2        0.57        0.44      7.03 o 
   0   9   2        0.62        0.61      4.68 o 
   1   9   2        4.21        3.36      6.52 o 
   2   9   2        6.50        3.69      6.95 o 
   3   9   2        0.05       -2.08      6.90 o 
   4   9   2        0.97        0.43      7.17 o 
   5   9   2        6.93        3.57      7.96 o 
   6   9   2        0.00       -2.24      7.97 o 
   7   9   2        2.21        1.25      8.51 o 
  -4  10   2        3.12        6.56      7.74 o 
  -3  10   2        9.07        4.07      7.79 o 
  -2  10   2        0.69        5.49      7.23 o 
  -1  10   2        2.66        4.68      7.38 o 
   0  10   2        0.00       -0.69      5.31 o 
   1  10   2        0.12       -1.23      7.67 o 
   2  10   2        0.66       -0.03      7.03 o 
   3  10   2        0.64        1.72      7.26 o 
   4  10   2        7.37       10.64      8.87 o 
   5  10   2        0.60        3.63      8.11 o 
  -1  11   2        0.06       -1.02      7.82 o 
   0  11   2        0.84       -1.08      5.41 o 
   1  11   2        0.03       -2.78      8.24 o 
   2  11   2        1.24        3.55      8.30 o 
   3  11   2        2.06        7.26     12.31 o 
  -1 -11   3        9.58        9.17      8.67 o 
   0 -11   3       15.28       16.49      6.22 o 
  -5 -10   3        1.66       16.31      7.77 o 
  -4 -10   3        0.23        1.72      7.98 o 
  -3 -10   3        0.83        3.35      7.68 o 
  -2 -10   3        6.22        1.36      8.03 o 
  -1 -10   3        5.06        2.19      7.98 o 
   0 -10   3       37.86       24.53      6.04 o 
   1 -10   3       15.11       16.36      7.99 o 
   2 -10   3        0.04        2.00      7.61 o 
   3 -10   3        0.02       -0.45      7.50 o 
   4 -10   3        1.67        5.45      7.68 o 
  -6  -9   3        0.97        0.42      7.72 o 
  -5  -9   3        7.91        3.68      7.75 o 
  -4  -9   3        5.64        2.65      7.19 o 
  -3  -9   3        3.74        2.42      7.48 o 
  -2  -9   3        0.13       -2.02      7.19 o 
  -1  -9   3       77.55       73.11      9.51 o 
   0  -9   3       23.95       24.94      6.13 o 
   1  -9   3      130.65      147.18     11.37 o 
   2  -9   3       17.64       23.40      7.77 o 
   3  -9   3        0.24       -1.00      6.64 o 
   4  -9   3        7.28        6.70      7.96 o 
   5  -9   3        0.00        1.21      7.66 o 
   6  -9   3        2.46        2.52      8.23 o 
  -7  -8   3        0.46       -2.41      7.57 o 
  -6  -8   3       16.31       16.96      7.80 o 
  -5  -8   3        2.15        3.16      6.78 o 
  -4  -8   3        2.48        0.74      6.40 o 
  -3  -8   3       43.86       46.71      8.63 o 
  -2  -8   3        1.65        6.10      6.67 o 
  -1  -8   3        0.77        3.90      6.74 o 
   0  -8   3       17.84       36.30      5.39 o 
   1  -8   3       18.03       18.56      7.59 o 
   2  -8   3       40.03       32.28      8.08 o 
   3  -8   3        3.66        8.12      7.06 o 
   4  -8   3       32.12       31.26      8.19 o 
   5  -8   3       10.27       17.06      7.62 o 
   6  -8   3        2.71        9.00      7.23 o 
   7  -8   3        0.21        1.23      7.57 o 
  -8  -7   3        0.51       -2.17      7.46 o 
  -7  -7   3        0.03        1.13      7.40 o 
  -6  -7   3       24.83       27.53      8.18 o 
  -5  -7   3       20.02       21.39      7.27 o 
  -4  -7   3       46.55       43.83      7.43 o 
  -3  -7   3       68.18       45.03      7.08 o 
  -2  -7   3       29.55       31.39      6.26 o 
  -1  -7   3        7.69        6.82      5.79 o 
   0  -7   3       15.29       22.20      4.14 o 
   1  -7   3      113.59      116.48      8.25 o 
   2  -7   3       65.47       65.49      7.91 o 
   3  -7   3       53.85       74.04      8.32 o 
   4  -7   3        1.32        3.38      6.23 o 
   5  -7   3       12.93        7.67      7.42 o 
   6  -7   3        0.32        0.52      6.93 o 
   7  -7   3        0.54        0.46      7.04 o 
   8  -7   3        0.18       -6.99      7.95 o 
  -9  -6   3        0.46        2.97      7.53 o 
  -8  -6   3       14.89        8.85      7.31 o 
  -7  -6   3       24.49       27.66      8.40 o 
  -6  -6   3        0.08        2.29      6.34 o 
  -5  -6   3        2.33        2.89      5.77 o 
  -4  -6   3       68.26       56.75      7.17 o 
  -3  -6   3       20.78       31.74      5.89 o 
  -2  -6   3      331.89      426.29     29.47 o 
  -1  -6   3        0.72        1.60      4.99 o 
   0  -6   3      104.09      110.50      4.94 o 
   1  -6   3       65.47       78.61      6.53 o 
   2  -6   3        2.53        0.47      5.09 o 
   3  -6   3      165.58      147.44     14.03 o 
   4  -6   3      158.88      161.22      9.61 o 
   5  -6   3       50.24       53.34      7.78 o 
   6  -6   3       44.55       53.25      8.14 o 
   7  -6   3        3.55        6.59      7.03 o 
   8  -6   3        0.08        0.99      7.85 o 
   9  -6   3        0.13        3.19      8.06 o 
 -10  -5   3        1.10        3.35      8.19 o 
  -9  -5   3        8.25        9.24      8.19 o 
  -8  -5   3        2.48        1.83      7.03 o 
  -7  -5   3       17.15       22.44      7.05 o 
  -6  -5   3        1.28       -1.16      6.01 o 
  -5  -5   3        0.06        2.03      5.44 o 
  -4  -5   3       10.45       15.63      5.43 o 
  -3  -5   3       25.16       35.11      5.53 o 
  -2  -5   3       54.95       66.90      5.73 o 
  -1  -5   3       76.73       75.04      5.81 o 
   0  -5   3       16.78       17.45      3.01 o 
   1  -5   3       48.85       43.77      5.09 o 
   2  -5   3       91.84       79.43     10.42 o 
   3  -5   3        9.90       10.56      4.91 o 
   4  -5   3       54.19       62.57      6.90 o 
   5  -5   3       33.14       42.34      9.76 o 
   6  -5   3        3.39        5.64      6.39 o 
   7  -5   3        0.24       -1.81      6.24 o 
   8  -5   3        2.25        2.59      7.40 o 
   9  -5   3        1.09        4.34      7.47 o 
 -10  -4   3        0.32       -5.07      9.63 o 
  -9  -4   3        5.81        4.61      7.72 o 
  -8  -4   3        1.70       -4.48      6.47 o 
  -7  -4   3       39.78       39.15      7.93 o 
  -6  -4   3       74.75       68.36     10.33 o 
  -5  -4   3        4.56        6.75      4.98 o 
  -4  -4   3        0.34       -1.46      4.54 o 
  -3  -4   3        0.09        0.52      3.79 o 
  -2  -4   3        1.37       17.53      4.16 o 
  -1  -4   3      315.48      309.43     17.79 o 
   0  -4   3      110.87      118.61      4.94 o 
   1  -4   3      234.84      251.00     12.70 o 
   2  -4   3      309.30      301.61     15.77 o 
   3  -4   3       38.87       58.08      9.05 o 
   4  -4   3      251.37      285.21     13.83 o 
   5  -4   3        0.28        3.55      5.24 o 
   6  -4   3       30.81       21.04      6.41 o 
   7  -4   3        4.54        3.39      6.71 o 
   8  -4   3        6.09        8.22      7.23 o 
   9  -4   3        6.14        5.49      7.67 o 
  10  -4   3        0.96        0.78      8.01 o 
 -10  -3   3        1.42        1.42      7.78 o 
  -9  -3   3        4.69        5.12      7.47 o 
  -8  -3   3       36.49       53.93     19.62 o 
  -7  -3   3       74.43       48.16     13.72 o 
  -6  -3   3       21.58       26.65      6.11 o 
  -5  -3   3       19.30       26.30      5.53 o 
  -4  -3   3        0.37        2.25      4.21 o 
  -3  -3   3        0.15       -1.48      3.64 o 
  -2  -3   3       30.47       24.10      4.41 o 
  -1  -3   3       67.35       51.00      6.11 o 
   0  -3   3     1564.20     1435.13      9.24 o 
   1  -3   3     1004.20      832.88     31.59 o 
   2  -3   3      737.80      724.21     10.26 o 
   3  -3   3        5.71        2.59      3.90 o 
   4  -3   3        7.18       15.65      4.43 o 
   5  -3   3       49.14       54.46      5.92 o 
   6  -3   3        7.75        5.37      5.14 o 
   7  -3   3       14.09        1.59      5.68 o 
   8  -3   3       10.76        5.83      6.47 o 
   9  -3   3       15.84       14.06      9.00 o 
  10  -3   3        8.95        9.66      8.50 o 
 -10  -2   3        3.71        7.25      7.91 o 
  -9  -2   3        1.69       -3.49      6.97 o 
  -8  -2   3        2.81       12.17      6.88 o 
  -7  -2   3       24.84       19.66      6.37 o 
  -6  -2   3      300.32      394.37     52.03 o 
  -5  -2   3       65.94       74.24     13.90 o 
  -4  -2   3        7.98       25.36      4.19 o 
  -3  -2   3       19.04       15.38      3.66 o 
  -2  -2   3        0.00        0.53      3.06 o 
  -1  -2   3       48.93       39.13      3.60 o 
   0  -2   3      103.88      102.99      2.98 o 
   1  -2   3     4193.30     4299.61     79.84 o 
   2  -2   3      255.58      236.94      9.48 o 
   3  -2   3      108.19      102.35      8.11 o 
   4  -2   3        0.36        4.72      3.92 o 
   5  -2   3       48.43       48.60     12.83 o 
   6  -2   3       15.10       15.08      5.14 o 
   7  -2   3        1.03        0.57      5.36 o 
   8  -2   3        2.43        7.49      6.35 o 
   9  -2   3       15.96       16.09      7.48 o 
  10  -2   3        0.43        4.96      8.01 o 
 -11  -1   3        5.64        2.20      8.43 o 
 -10  -1   3        2.47        7.95      7.64 o 
  -9  -1   3       74.11       77.05     19.81 o 
  -8  -1   3        0.73       -0.89      6.39 o 
  -7  -1   3        4.47        4.16      5.99 o 
  -6  -1   3        5.07        8.06      4.68 o 
  -5  -1   3       85.07       71.11     20.88 o 
  -4  -1   3      319.92      298.28     19.97 o 
  -3  -1   3       56.62       43.10      6.02 o 
  -2  -1   3       45.52       38.21      3.53 o 
  -1  -1   3        0.01        1.72      3.50 o 
   0  -1   3     3931.00     3982.24    121.78 o 
   1  -1   3     1963.05     1996.30     70.70 o 
   2  -1   3      125.64      133.71     12.22 o 
   3  -1   3       73.26       54.54      7.00 o 
   4  -1   3      103.51      100.44      8.20 o 
   5  -1   3        0.07       -0.87      4.23 o 
   6  -1   3        0.24        3.11      5.09 o 
   7  -1   3        1.04        3.64      5.28 o 
   8  -1   3       30.52       24.00      8.70 o 
   9  -1   3        1.27        3.45      6.68 o 
  10  -1   3        2.01        2.39      7.08 o 
  11  -1   3        2.19       -1.53      7.91 o 
 -11   0   3       11.87        7.86      8.60 o 
 -10   0   3       40.23       17.00      9.12 o 
  -9   0   3       10.10       14.88      8.92 o 
  -8   0   3       13.84       15.58      7.71 o 
  -7   0   3       14.01       17.61      6.25 o 
  -6   0   3       76.06       81.69     16.31 o 
  -5   0   3        9.07        4.24      4.50 o 
  -4   0   3      110.82      128.24     17.62 o 
  -3   0   3     1495.30     1438.70     18.17 o 
  -2   0   3      111.39      120.37      4.40 o 
  -1   0   3     3869.94     3836.64     25.49 o 
   0   0   3        0.06       -0.45      1.85 o 
   1   0   3     4914.20     4405.53    130.49 o 
   2   0   3      293.35      265.91     14.21 o 
   3   0   3      544.93      576.29      8.46 o 
   4   0   3       10.84       10.34      4.02 o 
   5   0   3       84.91      110.23     13.64 o 
   6   0   3        7.80        0.85      4.98 o 
   7   0   3       64.24       56.41      7.92 o 
   8   0   3       14.82        6.64      5.99 o 
   9   0   3        4.13        4.57      6.24 o 
  10   0   3        1.55       -2.48      7.02 o 
  11   0   3        2.17        0.38      8.23 o 
 -10   1   3       10.62       11.07      8.67 o 
  -9   1   3       79.43       80.37     25.29 o 
  -8   1   3        7.36        8.89      7.34 o 
  -7   1   3      112.33      102.39     25.29 o 
  -6   1   3       61.67       78.90     16.09 o 
  -5   1   3       45.63       31.49      4.93 o 
  -4   1   3      202.21      198.80     34.97 o 
  -3   1   3      954.01      805.43     55.89 o 
  -2   1   3     3910.97     4161.87     66.50 o 
  -1   1   3     1928.50     1988.12     12.22 o 
   0   1   3     4855.03     4413.55     79.23 o 
   1   1   3        0.00        0.24      3.02 o 
   2   1   3      153.73      105.78      8.68 o 
   3   1   3     2649.12     2698.46     27.97 o 
   4   1   3     1165.94     1376.97     21.08 o 
   5   1   3       98.90       98.71      6.31 o 
   6   1   3      277.53      293.01      9.61 o 
   7   1   3        1.29        0.41      5.75 o 
   8   1   3        1.69        4.76      5.94 o 
   9   1   3        0.26        2.59      6.40 o 
  10   1   3        0.00       -6.85      8.20 o 
  11   1   3        0.62        6.19      8.51 o 
 -10   2   3        0.14       -0.92      7.15 o 
  -9   2   3       16.24       18.84      7.18 o 
  -8   2   3       50.56       47.52     17.85 o 
  -7   2   3       48.51       49.67     17.07 o 
  -6   2   3        5.07       -0.61      4.88 o 
  -5   2   3       79.35       81.44      9.37 o 
  -4   2   3      311.03      287.57      7.99 o 
  -3   2   3      745.59      723.13     19.00 o 
  -2   2   3      257.13      231.91     14.44 o 
  -1   2   3      141.48      155.11      8.20 o 
   0   2   3      268.59      252.60      4.75 o 
   1   2   3      147.10      119.51      4.55 o 
   2   2   3        1.67        3.68      4.48 o 
   3   2   3      408.62      374.23      7.89 o 
   4   2   3       20.45       47.39      7.87 o 
   5   2   3        6.48       11.80      4.75 o 
   6   2   3        6.92       14.04      5.11 o 
   7   2   3       32.63       40.00      6.84 o 
   8   2   3        0.06        1.81      5.90 o 
   9   2   3       21.51       18.48      7.27 o 
  10   2   3        0.06       -1.94      7.45 o 
  11   2   3        0.02       -1.79      8.18 o 
 -10   3   3        0.15       -1.64      7.35 o 
  -9   3   3        0.00        1.69      6.99 o 
  -8   3   3        1.88        4.91      7.04 o 
  -7   3   3       40.06       44.78      7.93 o 
  -6   3   3       96.90       83.88      7.81 o 
  -5   3   3       22.00       22.67      5.20 o 
  -4   3   3       46.72       53.22      4.90 o 
  -3   3   3        4.19       -0.27      3.54 o 
  -2   3   3      114.03      103.81      5.08 o 
  -1   3   3       58.57       50.02      4.21 o 
   0   3   3      561.13      582.27      6.18 o 
   1   3   3     2818.55     2850.11     18.44 o 
   2   3   3      385.20      342.62      7.77 o 
   3   3   3        0.29        0.88      4.04 o 
   4   3   3     3027.54     2864.35     23.73 o 
   5   3   3      429.03      458.10     11.29 o 
   6   3   3       16.26       24.50      5.83 o 
   7   3   3       27.85       28.37      7.12 o 
   8   3   3       17.38       15.19      6.73 o 
   9   3   3        4.47       14.14      7.50 o 
  10   3   3        4.81        2.83      8.09 o 
 -10   4   3        2.60        5.24      7.53 o 
  -9   4   3        5.74        5.86      7.00 o 
  -8   4   3       27.04       20.30      7.39 o 
  -7   4   3        0.56       -1.39      6.68 o 
  -6   4   3      123.52      107.39      8.88 o 
  -5   4   3       44.23       49.67      6.59 o 
  -4   4   3      223.88      275.33      9.35 o 
  -3   4   3        1.05        3.42      3.88 o 
  -2   4   3        0.70        0.80      4.00 o 
  -1   4   3      144.07      132.63     17.64 o 
   0   4   3        7.21        7.84      2.71 o 
   1   4   3     1198.39     1411.85     15.01 o 
   2   4   3       41.26       70.36      5.19 o 
   3   4   3     3039.93     2948.62     47.84 o 
   4   4   3        0.45       -3.81      4.97 o 
   5   4   3       14.35       14.03      5.99 o 
   6   4   3       25.61       23.48      6.52 o 
   7   4   3        0.31        2.90      6.40 o 
   8   4   3        3.18        4.46      6.97 o 
   9   4   3       11.40       23.97      7.77 o 
  10   4   3        0.06       -1.26      7.57 o 
  -9   5   3        0.21        1.26      7.37 o 
  -8   5   3        6.44        5.53      7.16 o 
  -7   5   3       18.81       19.64      7.29 o 
  -6   5   3       46.28       52.53      7.66 o 
  -5   5   3       20.03       31.79      6.38 o 
  -4   5   3        0.01        0.36      4.94 o 
  -3   5   3       54.75       49.26      5.95 o 
  -2   5   3       30.71       29.30      4.97 o 
  -1   5   3        1.16       -0.61      4.19 o 
   0   5   3       52.08       66.06      3.85 o 
   1   5   3      114.36      113.31      6.22 o 
   2   5   3        6.82       17.94      4.82 o 
   3   5   3      385.24      414.91     15.34 o 
   4   5   3       11.22       10.49      5.79 o 
   5   5   3        0.16       -2.66      5.93 o 
   6   5   3      241.81      196.58     11.00 o 
   7   5   3        0.14        3.58      6.36 o 
   8   5   3        0.33        1.80      7.06 o 
   9   5   3        0.34       -6.63      7.75 o 
  10   5   3        0.95       -5.74      8.17 o 
  -9   6   3        0.69       -0.31      8.21 o 
  -8   6   3        2.70        2.07      7.57 o 
  -7   6   3        0.93        2.98      7.16 o 
  -6   6   3       52.19       51.32      7.74 o 
  -5   6   3        8.30        8.80      6.11 o 
  -4   6   3       23.05       14.45      6.27 o 
  -3   6   3        8.13        9.53      5.03 o 
  -2   6   3       22.03       32.28      8.20 o 
  -1   6   3        2.21        9.87      6.39 o 
   0   6   3       15.07        6.72      3.55 o 
   1   6   3      287.99      301.47      9.85 o 
   2   6   3        6.30       11.28      6.48 o 
   3   6   3       17.70       27.86      5.51 o 
   4   6   3       32.50       34.31      6.36 o 
   5   6   3      223.99      191.32     14.14 o 
   6   6   3        0.51        2.48      6.29 o 
   7   6   3       49.49       50.36      8.85 o 
   8   6   3       21.99       25.22      7.64 o 
   9   6   3        4.49        3.18      8.04 o 
  -8   7   3        0.38        1.61      7.04 o 
  -7   7   3        1.72       -1.33      7.05 o 
  -6   7   3       10.06       -0.16      7.03 o 
  -5   7   3        0.00       -0.13      6.27 o 
  -4   7   3        5.32       10.51      6.21 o 
  -3   7   3       14.73       12.53      6.63 o 
  -2   7   3        1.75        1.14      5.87 o 
  -1   7   3        0.24       10.19      5.56 o 
   0   7   3       53.41       44.14      4.71 o 
   1   7   3        1.98        0.29      5.68 o 
   2   7   3       36.81       34.95      6.74 o 
   3   7   3       16.75       22.67      6.62 o 
   4   7   3        0.03       -1.72      6.33 o 
   5   7   3        0.15        0.65      6.11 o 
   6   7   3       51.01       50.49      8.91 o 
   7   7   3        0.19        1.70      7.44 o 
   8   7   3       19.71       27.11      8.88 o 
   9   7   3        0.64       -2.91      7.81 o 
  -7   8   3        0.02        2.61      7.62 o 
  -6   8   3        0.50        2.62      6.50 o 
  -5   8   3        0.09       -1.57      6.77 o 
  -4   8   3        5.93        3.96      6.84 o 
  -3   8   3       11.21        0.42      6.17 o 
  -2   8   3        3.04        2.34      6.32 o 
  -1   8   3       29.98       23.03      6.91 o 
   0   8   3       10.08        5.23      4.16 o 
   1   8   3        0.67        0.62      6.16 o 
   2   8   3        0.74       -1.23      6.60 o 
   3   8   3       21.67       17.54      6.93 o 
   4   8   3        3.21        3.62      6.42 o 
   5   8   3        0.72        0.10      6.94 o 
   6   8   3       21.48       20.01      7.90 o 
   7   8   3       16.27       14.40     11.26 o 
   8   8   3        0.05       -3.13      8.24 o 
  -6   9   3        0.08        1.16      7.49 o 
  -5   9   3        0.40        2.64      7.22 o 
  -4   9   3        7.11        2.67      8.43 o 
  -3   9   3       23.52       24.63     11.13 o 
  -2   9   3       16.75       19.16      7.69 o 
  -1   9   3        0.60       -2.67      6.63 o 
   0   9   3        3.14        2.76      4.50 o 
   1   9   3        0.72       -3.25      6.55 o 
   2   9   3       22.24       22.00      9.81 o 
   3   9   3        2.44        3.22      7.07 o 
   4   9   3       11.25        8.67      7.93 o 
   5   9   3        0.66        3.05      7.58 o 
   6   9   3        4.34       11.66      8.03 o 
   7   9   3        0.20        6.31      8.29 o 
  -4  10   3        1.69        0.51      7.65 o 
  -3  10   3       11.71        6.28      7.70 o 
  -2  10   3        0.19       -8.02      8.02 o 
  -1  10   3        3.21       -0.74      7.37 o 
   0  10   3        2.32       -2.36      4.99 o 
   1  10   3        0.04        2.70      7.39 o 
   2  10   3        0.08        1.10      6.92 o 
   3  10   3        4.66        9.75      7.35 o 
   4  10   3        0.49        1.42      7.41 o 
   5  10   3        1.47       -2.46      7.57 o 
  -1  11   3        2.33       10.08      8.53 o 
   0  11   3        1.53        1.87      5.39 o 
   1  11   3        0.81        3.78      8.70 o 
   2  11   3        0.02        2.53      7.56 o 
  -4 -10   4        0.00        0.33      8.11 o 
  -3 -10   4        0.12       -2.97      7.61 o 
  -2 -10   4       18.06       16.20      8.37 o 
  -1 -10   4       14.10       10.32      7.45 o 
   0 -10   4       13.98       10.50      5.61 o 
   1 -10   4       10.46       12.80      8.16 o 
   2 -10   4       10.41       13.96      7.58 o 
   3 -10   4        0.14        1.31      7.37 o 
   4 -10   4        1.68        2.35     12.96 o 
  -6  -9   4        0.13        4.72      8.03 o 
  -5  -9   4        2.12        0.26      7.54 o 
  -4  -9   4        0.01       -1.38      6.97 o 
  -3  -9   4        4.14       -2.42      7.36 o 
  -2  -9   4        0.00        0.10      6.93 o 
  -1  -9   4        0.63        1.55      7.47 o 
   0  -9   4        3.33        1.34      5.46 o 
   1  -9   4       15.91       14.78     12.16 o 
   2  -9   4       19.63        5.30      7.91 o 
   3  -9   4        6.72       10.45      8.01 o 
   4  -9   4        2.75        2.69      7.07 o 
   5  -9   4        3.49        5.66      8.11 o 
  -7  -8   4        0.13        1.28      7.11 o 
  -6  -8   4        0.06        3.22      7.62 o 
  -5  -8   4       11.70        3.86      7.42 o 
  -4  -8   4        0.71        0.63      6.53 o 
  -3  -8   4        3.23        9.21      6.71 o 
  -2  -8   4        2.38        3.63      6.05 o 
  -1  -8   4       48.33       47.90      8.11 o 
   0  -8   4        9.66        8.94      5.07 o 
   1  -8   4      524.45      530.51     16.47 o 
   2  -8   4      111.23      116.41     11.20 o 
   3  -8   4       31.78       27.82      8.24 o 
   4  -8   4        0.01       -1.27      7.14 o 
   5  -8   4        0.00       -1.74      7.19 o 
   6  -8   4        3.72       -0.09      7.80 o 
   7  -8   4        1.89        5.45      8.90 o 
  -8  -7   4        0.07       -1.87      7.62 o 
  -7  -7   4        2.68        9.59      7.00 o 
  -6  -7   4        2.98       -1.38      7.43 o 
  -5  -7   4        7.88        2.83      6.89 o 
  -4  -7   4        7.25       10.99      6.51 o 
  -3  -7   4       31.84       21.32      8.55 o 
  -2  -7   4       53.76       37.77      8.20 o 
  -1  -7   4        2.08       -0.36      5.11 o 
   0  -7   4       33.83       22.90      4.49 o 
   1  -7   4        0.61        1.73      5.98 o 
   2  -7   4        3.47        0.19      7.35 o 
   3  -7   4       40.28       30.64      8.52 o 
   4  -7   4       30.97       31.71      9.20 o 
   5  -7   4        1.74        3.26      7.13 o 
   6  -7   4        7.90       13.11      7.45 o 
   7  -7   4        0.93       -1.02      6.87 o 
   8  -7   4        0.02       -1.67      6.73 o 
  -9  -6   4        0.32        0.70      7.48 o 
  -8  -6   4        0.14       -2.78      7.61 o 
  -7  -6   4        4.92        3.81      7.47 o 
  -6  -6   4        8.07        8.09      6.61 o 
  -5  -6   4       11.38       21.43      6.11 o 
  -4  -6   4        0.00        2.72      5.53 o 
  -3  -6   4        0.94        2.78      5.05 o 
  -2  -6   4       37.16       29.32      6.04 o 
  -1  -6   4       40.19       33.21      5.72 o 
   0  -6   4       33.66       37.88      7.01 o 
   1  -6   4      356.39      329.54     28.56 o 
   2  -6   4       10.58       10.32      5.62 o 
   3  -6   4      121.15      110.48     14.14 o 
   4  -6   4       70.80       64.28      8.45 o 
   5  -6   4        0.09        0.15      6.46 o 
   6  -6   4        1.16       -6.64      6.73 o 
   7  -6   4        4.04        9.71      7.64 o 
   8  -6   4        0.27        5.62      7.58 o 
  -9  -5   4        2.08        5.14      7.06 o 
  -8  -5   4       10.79       10.17      7.45 o 
  -7  -5   4        6.02        4.69      6.55 o 
  -6  -5   4       13.06       15.41      6.72 o 
  -5  -5   4        2.18        4.37      5.52 o 
  -4  -5   4       60.62       55.87      6.75 o 
  -3  -5   4        2.32        3.79      4.48 o 
  -2  -5   4     1338.51     1399.86     20.20 o 
  -1  -5   4      482.86      521.73     11.41 o 
   0  -5   4        3.03        2.25      3.00 o 
   1  -5   4      218.48      221.72      7.88 o 
   2  -5   4        4.17        5.44      4.59 o 
   3  -5   4       52.84       52.86      5.96 o 
   4  -5   4      152.51      156.56     17.66 o 
   5  -5   4       82.20       97.05      8.41 o 
   6  -5   4       12.64       14.03      7.15 o 
   7  -5   4        0.40       -2.32      6.21 o 
   8  -5   4       11.13       14.64      7.26 o 
   9  -5   4        1.13        3.42      8.20 o 
 -10  -4   4        0.01       -3.00      7.99 o 
  -9  -4   4        0.01        2.10      7.06 o 
  -8  -4   4        1.03        3.74      6.95 o 
  -7  -4   4        4.09       17.03      6.67 o 
  -6  -4   4        0.11        0.13      5.45 o 
  -5  -4   4       60.05       53.25      6.57 o 
  -4  -4   4      914.32      924.95     34.03 o 
  -3  -4   4       76.41       80.19      5.67 o 
  -2  -4   4      318.97      291.30      8.57 o 
  -1  -4   4       65.04       65.19      5.19 o 
   0  -4   4       27.57       20.67      3.13 o 
   1  -4   4      192.93      171.07     11.72 o 
   2  -4   4        0.48        1.34      4.02 o 
   3  -4   4       48.05       39.93      4.79 o 
   4  -4   4       82.70       89.44     15.07 o 
   5  -4   4       14.09       10.84      5.61 o 
   6  -4   4      218.01      226.32     23.36 o 
   7  -4   4       17.32       24.00      7.26 o 
   8  -4   4        0.48       -3.38      6.72 o 
   9  -4   4        5.27        5.84      7.44 o 
  10  -4   4        0.62        4.90      7.81 o 
 -10  -3   4        0.16       -1.64      7.69 o 
  -9  -3   4        3.67        4.12      6.90 o 
  -8  -3   4        1.71        2.18      6.57 o 
  -7  -3   4       29.08       23.28      6.79 o 
  -6  -3   4        0.05       -1.45      5.07 o 
  -5  -3   4        1.95        0.00      4.77 o 
  -4  -3   4       80.99       83.84      5.99 o 
  -3  -3   4        1.51       -1.57      3.62 o 
  -2  -3   4       65.85       68.38      9.66 o 
  -1  -3   4     1210.26     1218.58     12.98 o 
   0  -3   4      439.60      440.00      9.62 o 
   1  -3   4      481.70      443.98     17.58 o 
   2  -3   4      174.32      173.80      6.40 o 
   3  -3   4        0.15        0.75      3.71 o 
   4  -3   4        5.87        3.29      4.11 o 
   5  -3   4       58.16       56.92      6.87 o 
   6  -3   4       11.43        7.83      5.88 o 
   7  -3   4        2.20        2.78      6.23 o 
   8  -3   4        0.21        0.08      6.53 o 
   9  -3   4       10.82       17.95      7.45 o 
  10  -3   4        0.03       -0.97      7.59 o 
 -10  -2   4       14.31        9.51      8.26 o 
  -9  -2   4        0.01       -2.56      6.64 o 
  -8  -2   4        1.87        3.78      6.35 o 
  -7  -2   4       52.12       31.70      7.89 o 
  -6  -2   4       22.83       20.05      5.67 o 
  -5  -2   4     1295.62     1311.83     92.01 o 
  -4  -2   4      366.37      293.94     16.84 o 
  -3  -2   4       63.38       64.55      4.65 o 
  -2  -2   4        6.51        4.19      3.15 o 
  -1  -2   4     1504.90     1402.44     33.66 o 
   1  -2   4     2353.88     2362.00     73.38 o 
   2  -2   4      168.10      153.23      5.31 o 
   3  -2   4      113.99      111.55      9.50 o 
   4  -2   4        1.20       -0.21      3.85 o 
   5  -2   4       75.41       72.81      8.13 o 
   6  -2   4       21.48       22.42      5.81 o 
   7  -2   4       30.14       29.23      6.61 o 
   8  -2   4        5.89        6.64      6.18 o 
   9  -2   4       17.45       11.46      7.00 o 
  10  -2   4        5.97       14.48      7.42 o 
 -10  -1   4       12.10        5.04      7.60 o 
  -9  -1   4        1.79        0.69      7.66 o 
  -8  -1   4       42.72       37.69      7.84 o 
  -7  -1   4        1.14        1.64      5.52 o 
  -6  -1   4       33.04       27.31      5.53 o 
  -5  -1   4      475.65      521.49     15.62 o 
  -4  -1   4       34.59       32.72      6.22 o 
  -3  -1   4     1219.63     1216.48     62.28 o 
  -2  -1   4     1545.81     1499.37     72.28 o 
  -1  -1   4       77.62       95.97      4.18 o 
   0  -1   4      225.53      217.48      3.60 o 
   1  -1   4      750.30      753.61     31.48 o 
   2  -1   4      105.64      100.37      4.48 o 
   3  -1   4      758.20      796.35     10.80 o 
   4  -1   4        3.00        5.47      4.09 o 
   5  -1   4      115.10      120.78      6.47 o 
   6  -1   4       27.42       25.27      5.47 o 
   7  -1   4        7.66        4.99      5.68 o 
   8  -1   4       20.68       29.25      6.69 o 
   9  -1   4        1.18        1.75      6.92 o 
  10  -1   4        5.85        6.99      8.14 o 
 -10   0   4       12.31        1.19      8.21 o 
  -9   0   4        0.62        0.84      7.04 o 
  -8   0   4        5.23        5.45      6.90 o 
  -7   0   4       41.96       13.08     10.63 o 
  -6   0   4       19.00       37.02      9.39 o 
  -5   0   4        2.47        1.09      4.39 o 
  -4   0   4       22.61       16.96      4.50 o 
  -3   0   4      520.18      510.46     12.18 o 
  -1   0   4      226.20      220.58      8.77 o 
   0   0   4      446.65      438.03      9.27 o 
   1   0   4     4665.41     4252.16    184.41 o 
   2   0   4       90.31      116.11      5.28 o 
   3   0   4      750.67      696.10      9.94 o 
   4   0   4      355.79      317.94     10.68 o 
   5   0   4        4.70        5.27      4.48 o 
   6   0   4        2.71        2.48      5.02 o 
   7   0   4       99.19      120.46     21.33 o 
   8   0   4        0.17        6.44      6.15 o 
   9   0   4        4.79        3.99      6.86 o 
  10   0   4        3.14       -3.74      7.57 o 
  11   0   4        0.31        1.26      7.71 o 
 -10   1   4        5.11        8.35      7.95 o 
  -9   1   4       17.25       17.77      8.17 o 
  -8   1   4      449.94      429.18    143.84 o 
  -7   1   4        1.24        3.70      6.56 o 
  -6   1   4      309.08      307.00     65.80 o 
  -5   1   4      175.36      154.28     32.25 o 
  -4   1   4      143.62      125.94     10.90 o 
  -3   1   4      498.93      421.50     33.33 o 
  -2   1   4     2216.06     2232.83     15.58 o 
  -1   1   4      711.68      757.53     11.23 o 
   0   1   4     4781.63     4287.02     92.55 o 
   1   1   4     3500.26     3342.83    137.08 o 
   2   1   4        1.14        7.84      3.36 o 
   3   1   4      148.10      162.85      5.84 o 
   4   1   4        0.99       -1.05      4.10 o 
   5   1   4        6.16       17.64      5.05 o 
   6   1   4      298.21      240.16     29.06 o 
   7   1   4        8.89       -1.05      6.27 o 
   8   1   4       24.70       29.35      7.48 o 
   9   1   4        0.13        5.29      6.81 o 
  10   1   4        4.34        0.20      7.28 o 
  11   1   4        0.00        2.11      7.94 o 
 -10   2   4        8.04       17.07      8.51 o 
  -9   2   4       14.24       11.53      7.86 o 
  -8   2   4       58.58       53.41      9.75 o 
  -7   2   4        0.56        3.20      7.29 o 
  -6   2   4       13.90       13.91      5.49 o 
  -5   2   4        6.25        8.33      4.77 o 
  -4   2   4        2.24        1.27      3.64 o 
  -3   2   4      186.47      201.29      6.49 o 
  -2   2   4      166.33      151.08      5.30 o 
  -1   2   4       75.11       63.36      5.09 o 
   0   2   4      101.27      130.47      5.58 o 
   1   2   4        0.08        7.33      5.15 o 
   2   2   4      521.50      507.15      8.58 o 
   3   2   4       44.75       35.18      5.74 o 
   4   2   4       86.24      103.88     12.74 o 
   5   2   4        0.05        0.77      4.91 o 
   6   2   4        0.00       -1.10      5.30 o 
   7   2   4       36.67       38.28      6.89 o 
   8   2   4       30.67       36.89      8.18 o 
   9   2   4        6.17        4.11      7.16 o 
  10   2   4        1.76        5.77      7.41 o 
 -10   3   4        0.01       -5.31      8.05 o 
  -9   3   4        6.21        6.40      7.66 o 
  -8   3   4       15.17       14.26      7.83 o 
  -7   3   4       43.06       37.06      8.32 o 
  -6   3   4      115.97       94.54     27.51 o 
  -5   3   4       50.71       49.60      6.03 o 
  -4   3   4       50.13       49.28      8.11 o 
  -3   3   4        3.11        0.45      3.24 o 
  -2   3   4      105.54      107.28      5.33 o 
  -1   3   4      781.12      814.95     10.80 o 
   0   3   4      706.75      680.66      6.99 o 
   1   3   4      179.90      193.15     14.57 o 
   2   3   4       43.23       36.58      4.38 o 
   3   3   4       23.15        2.93      4.03 o 
   4   3   4       47.49       29.73      6.61 o 
   5   3   4       19.52        3.55      9.63 o 
   6   3   4       15.30       15.83      5.96 o 
   7   3   4       23.60       21.28      9.70 o 
   8   3   4        6.80        2.96      6.96 o 
   9   3   4        3.37        6.56      6.82 o 
  10   3   4        0.36       -2.30      7.01 o 
  -9   4   4        2.54        3.39      7.22 o 
  -8   4   4        0.99       -1.57      7.81 o 
  -7   4   4       24.69       21.62      7.59 o 
  -6   4   4       51.12       44.62     10.29 o 
  -5   4   4       88.74       88.95      7.61 o 
  -4   4   4       72.22       74.37      6.35 o 
  -3   4   4        9.39        6.04      4.08 o 
  -2   4   4        1.76        2.49      3.76 o 
  -1   4   4        0.05       -0.64      4.06 o 
   0   4   4      376.71      327.43      5.81 o 
   1   4   4        0.30       -0.15      3.98 o 
   2   4   4       69.71       81.09      5.52 o 
   3   4   4       64.52       40.52      5.84 o 
   4   4   4      192.97      171.90     15.75 o 
   5   4   4        5.00        5.44      5.58 o 
   6   4   4       33.20       13.24      6.20 o 
   7   4   4        8.19        4.83      6.60 o 
   8   4   4        3.32        5.13      6.97 o 
   9   4   4        0.07        0.68      7.35 o 
  10   4   4        6.30        8.83      7.58 o 
  -9   5   4        3.36        3.04      7.70 o 
  -8   5   4        0.10       -5.84      7.03 o 
  -7   5   4        7.60        6.98      7.17 o 
  -6   5   4        0.07        0.89      5.70 o 
  -5   5   4       30.99       37.64      7.52 o 
  -4   5   4        9.28        5.18      5.38 o 
  -3   5   4       32.83       37.62      5.70 o 
  -2   5   4       82.78       75.14      6.01 o 
  -1   5   4      104.00      114.93      6.92 o 
   0   5   4        5.33        7.61      3.22 o 
   1   5   4        8.88       14.15      4.62 o 
   2   5   4        0.10       -1.62      4.84 o 
   3   5   4       16.44       11.00      5.40 o 
   4   5   4        3.65        1.17      5.74 o 
   5   5   4      340.19      272.17     22.60 o 
   6   5   4       62.96       50.66      7.72 o 
   7   5   4        3.37        2.99      6.90 o 
   8   5   4        0.26        4.27      7.25 o 
   9   5   4        0.32        0.94      7.43 o 
  10   5   4        0.08       -6.75      7.81 o 
  -8   6   4        3.80        1.02      8.36 o 
  -7   6   4        4.91        3.96      7.14 o 
  -6   6   4        3.93        1.57      6.95 o 
  -5   6   4        9.41       18.02      7.17 o 
  -4   6   4      182.55      193.79     10.28 o 
  -3   6   4       10.18       14.18      5.70 o 
  -2   6   4       20.60       20.59      5.51 o 
  -1   6   4       30.61       15.84      5.03 o 
   0   6   4        1.03        2.11      3.25 o 
   1   6   4      311.13      272.63     10.03 o 
   2   6   4        0.61       -2.37      5.24 o 
   3   6   4        9.53        9.94      5.97 o 
   4   6   4       37.10       17.37      6.17 o 
   5   6   4       61.49       48.22      7.57 o 
   6   6   4       49.30       41.85      8.08 o 
   7   6   4        2.27       -0.44      6.87 o 
   8   6   4        8.61        3.35      7.68 o 
   9   6   4        2.83        2.72      8.30 o 
  -8   7   4        0.17       -1.19      8.27 o 
  -7   7   4        2.05        3.28      7.84 o 
  -6   7   4        3.77       12.21      7.35 o 
  -5   7   4        0.54       -3.05      6.59 o 
  -4   7   4       17.26       20.51      6.87 o 
  -3   7   4        3.43        7.47      6.23 o 
  -2   7   4       36.06       30.76      6.28 o 
  -1   7   4        4.83        0.74      5.30 o 
   0   7   4       93.26      104.01      5.55 o 
   1   7   4       13.73        9.22      5.60 o 
   2   7   4       27.71       22.63      6.44 o 
   3   7   4       27.16       16.86      6.92 o 
   4   7   4        7.02       10.45      6.51 o 
   5   7   4        2.15       -1.40      6.81 o 
   6   7   4        2.41        0.67      7.61 o 
   7   7   4       76.06       48.89      9.59 o 
   8   7   4        1.93       -0.58      7.45 o 
  -7   8   4        0.00        1.89      7.86 o 
  -6   8   4        0.52        3.81      7.32 o 
  -5   8   4       11.70        9.81      7.50 o 
  -4   8   4        1.14        2.34      6.57 o 
  -3   8   4        0.15        0.89      7.83 o 
  -2   8   4        7.30        0.35      6.52 o 
  -1   8   4       21.38       21.18      6.81 o 
   0   8   4        0.04       -1.24      4.08 o 
   1   8   4       22.77       30.89      7.12 o 
   2   8   4       31.59       25.28      7.31 o 
   3   8   4        4.44        3.51      6.66 o 
   4   8   4        2.21        1.28      6.56 o 
   5   8   4        0.00        2.56      7.28 o 
   6   8   4        8.37        6.52      7.96 o 
   7   8   4        3.70       -1.30      7.44 o 
   8   8   4        2.25        5.52      7.80 o 
  -5   9   4        0.77       -0.38      7.36 o 
  -4   9   4        5.50        5.71      7.40 o 
  -3   9   4        8.41        9.23      7.60 o 
  -2   9   4       15.69       10.66      7.39 o 
  -1   9   4        0.70       -0.04      6.84 o 
   0   9   4        6.08       12.19      5.05 o 
   1   9   4        0.64       -1.19      6.42 o 
   2   9   4        6.37        7.00      7.44 o 
   3   9   4        3.29        1.49      7.08 o 
   4   9   4        0.00       -1.42      6.79 o 
   5   9   4        0.80        1.77      7.47 o 
   6   9   4        2.19        6.06      7.94 o 
  -4  10   4        0.33       -2.65      7.98 o 
  -3  10   4        0.11       -2.80      7.05 o 
  -2  10   4        7.79        8.03      7.90 o 
  -1  10   4        8.31       17.45      7.11 o 
   0  10   4        3.33        0.86      4.96 o 
   1  10   4        2.16        1.14      7.38 o 
   2  10   4        1.65        4.94      7.40 o 
   3  10   4        0.69       -2.60      7.28 o 
   4  10   4        6.31        6.20      8.73 o 
   5  10   4        0.00       -4.86      7.71 o 
   0  11   4        0.03       -2.24      5.74 o 
   1  11   4        0.05       -0.68      8.06 o 
  -4 -10   5        2.58        5.88      7.99 o 
  -3 -10   5        6.25        1.74      7.58 o 
  -2 -10   5        0.17       -3.16      6.67 o 
  -1 -10   5        5.93        0.03      7.78 o 
   0 -10   5        4.40        3.84      5.30 o 
   1 -10   5        0.03       -3.21      7.20 o 
   2 -10   5        0.39        1.97      7.74 o 
   3 -10   5        3.17        3.76      7.78 o 
  -6  -9   5        0.17       -2.55      7.68 o 
  -5  -9   5        1.43        5.07      7.39 o 
  -4  -9   5        4.39       11.96      7.18 o 
  -3  -9   5        3.64       -0.44      7.81 o 
  -2  -9   5        8.38       11.03      7.61 o 
  -1  -9   5       36.11       39.16     12.13 o 
   0  -9   5       14.01       12.12      5.23 o 
   1  -9   5        5.22       -3.44      7.56 o 
   2  -9   5       12.65       10.53      7.29 o 
   3  -9   5       12.55        5.20      7.59 o 
   4  -9   5        3.65       -0.64      7.73 o 
   5  -9   5        1.89        2.22      8.07 o 
  -7  -8   5        2.20        3.00      7.96 o 
  -6  -8   5        0.04       -5.19      7.44 o 
  -5  -8   5        1.07        3.89      6.75 o 
  -4  -8   5        0.73        2.76      7.27 o 
  -3  -8   5        1.42       -0.80      6.70 o 
  -2  -8   5        0.97        2.66      6.88 o 
  -1  -8   5       36.85       39.46      8.07 o 
   0  -8   5       20.71       29.06      5.20 o 
   1  -8   5       31.76       31.90      8.35 o 
   2  -8   5       18.13       15.81      7.73 o 
   3  -8   5        1.13        3.61      7.45 o 
   4  -8   5        0.00       -1.74      6.67 o 
   5  -8   5        1.34        3.05      7.05 o 
   6  -8   5        1.23        0.46      7.97 o 
  -8  -7   5        1.64        2.22      7.75 o 
  -7  -7   5        0.00       -0.46      7.20 o 
  -6  -7   5        3.31        3.11      7.41 o 
  -5  -7   5        1.70       -1.98      6.37 o 
  -4  -7   5        1.93        4.90      5.90 o 
  -3  -7   5       51.41       49.54      7.69 o 
  -2  -7   5       21.91       31.72      8.44 o 
  -1  -7   5        1.29       -1.80      6.11 o 
   0  -7   5        9.85        7.46      4.59 o 
   1  -7   5       10.62       17.05      6.62 o 
   2  -7   5      107.38       88.76      9.78 o 
   3  -7   5      592.76      561.35     33.98 o 
   4  -7   5      128.65      108.32      9.90 o 
   5  -7   5        3.31        2.33      6.43 o 
   6  -7   5        0.99       -5.84      6.99 o 
   7  -7   5        0.49        1.97      7.72 o 
  -9  -6   5        0.23        0.83      7.91 o 
  -8  -6   5        0.14        4.59      7.78 o 
  -7  -6   5        2.20        2.56      6.66 o 
  -6  -6   5        0.19       -1.65      6.35 o 
  -5  -6   5        0.24        4.32      5.91 o 
  -4  -6   5       63.04       74.32     13.72 o 
  -3  -6   5       26.34       27.66      6.21 o 
  -2  -6   5        0.08        0.34      5.21 o 
  -1  -6   5       30.70       28.84      5.94 o 
   0  -6   5      107.35      106.09      6.22 o 
   1  -6   5       34.76       28.65      5.77 o 
   2  -6   5      284.72      276.93     14.40 o 
   3  -6   5      124.84      122.57     16.44 o 
   4  -6   5       90.31      104.57     10.10 o 
   5  -6   5        0.72        5.62      7.55 o 
   6  -6   5       23.25       28.22      7.80 o 
   7  -6   5        0.01        1.90      7.75 o 
   8  -6   5        2.41       -2.53      7.94 o 
  -9  -5   5        1.57        7.25      7.91 o 
  -8  -5   5        0.53       -0.04      7.36 o 
  -7  -5   5        1.77        2.44      6.98 o 
  -6  -5   5        0.97        5.05      5.98 o 
  -5  -5   5        0.10        1.03      5.41 o 
  -4  -5   5      241.79      276.03     21.68 o 
  -3  -5   5        4.18       15.63      5.24 o 
  -2  -5   5      172.35      134.78      7.55 o 
  -1  -5   5       47.50       47.47      7.15 o 
   0  -5   5        0.24        1.38      3.18 o 
   1  -5   5       36.78       32.36      5.28 o 
   2  -5   5        8.55        5.62      4.95 o 
   3  -5   5      158.22      175.08     12.98 o 
   4  -5   5       16.58       20.07      7.04 o 
   5  -5   5      114.55      107.55      9.74 o 
   6  -5   5       14.02       14.28      6.99 o 
   7  -5   5        0.07       -3.05      6.55 o 
   8  -5   5        0.39       -4.05      7.18 o 
   9  -5   5        0.78       -0.63      7.43 o 
 -10  -4   5        2.44        7.32      8.18 o 
  -9  -4   5        3.33        3.11      6.98 o 
  -8  -4   5        0.97        5.44      6.83 o 
  -7  -4   5        1.76       10.92      6.27 o 
  -6  -4   5       62.42       60.21      9.48 o 
  -5  -4   5      222.26      273.38     24.21 o 
  -4  -4   5        0.00        1.34      5.04 o 
  -3  -4   5       17.91       25.05      4.59 o 
  -2  -4   5       85.84      101.87      5.98 o 
  -1  -4   5      254.17      290.45      8.32 o 
   0  -4   5     2150.33     2365.33     20.61 o 
   1  -4   5      326.91      332.04     16.77 o 
   2  -4   5      375.29      358.98      9.27 o 
   3  -4   5        2.08       -1.10      4.06 o 
   4  -4   5        0.03        0.50      4.60 o 
   5  -4   5      113.41       97.14      7.82 o 
   6  -4   5      108.71      104.08      9.07 o 
   7  -4   5        4.43        7.26      6.86 o 
   8  -4   5        1.02       -2.16      7.14 o 
   9  -4   5        0.09        2.23      6.89 o 
 -10  -3   5        4.99        5.79      8.14 o 
  -9  -3   5        3.41        4.84      6.89 o 
  -8  -3   5        1.67        1.60      6.77 o 
  -7  -3   5       50.39       49.12     11.63 o 
  -6  -3   5       26.24       26.20      6.36 o 
  -5  -3   5        3.75       15.84      7.26 o 
  -4  -3   5       24.58       32.35      5.27 o 
  -3  -3   5        0.34        0.54      3.77 o 
  -2  -3   5       32.67       19.92      4.27 o 
  -1  -3   5     1506.66     1665.46     61.74 o 
   0  -3   5      803.09      811.10      8.02 o 
   1  -3   5      827.31     1020.96     24.09 o 
   2  -3   5        1.91        2.61      5.35 o 
   3  -3   5      138.62      163.43      6.91 o 
   4  -3   5        6.11        1.96      4.37 o 
   5  -3   5       17.36        6.61      5.38 o 
   6  -3   5        6.26        8.75      6.25 o 
   7  -3   5       12.16       16.07      6.66 o 
   8  -3   5        6.14       10.13      6.79 o 
   9  -3   5        8.47        3.95      7.84 o 
  10  -3   5        0.01        3.43      7.91 o 
 -10  -2   5        0.08       -2.19      7.56 o 
  -9  -2   5        5.19        2.13      7.66 o 
  -8  -2   5        1.77       -2.86      6.46 o 
  -7  -2   5       20.57       24.81      9.09 o 
  -6  -2   5        0.25        2.29      5.34 o 
  -5  -2   5      163.20      126.03      7.66 o 
  -4  -2   5       71.95       98.78      8.83 o 
  -3  -2   5       37.76       26.47      4.23 o 
  -2  -2   5        0.05        0.76      3.43 o 
  -1  -2   5       38.55       48.15      4.05 o 
   0  -2   5      895.70      928.47     12.95 o 
   1  -2   5      496.54      539.42      8.98 o 
   2  -2   5       73.26       78.01      4.99 o 
   3  -2   5      431.77      396.76      9.62 o 
   4  -2   5       24.91       23.63      4.58 o 
   5  -2   5       25.63       22.54      5.04 o 
   6  -2   5      225.29      227.28     14.46 o 
   7  -2   5       60.77       50.26      7.69 o 
   8  -2   5        0.03       -4.27      6.37 o 
   9  -2   5        0.07        0.26      6.82 o 
  10  -2   5        0.80        1.44      7.70 o 
 -10  -1   5        5.20        4.26      7.32 o 
  -9  -1   5       38.43       42.49      9.15 o 
  -8  -1   5       30.91       22.40      9.39 o 
  -7  -1   5        0.34        0.61      5.86 o 
  -6  -1   5       25.48       33.47      5.74 o 
  -5  -1   5       51.95       50.44      5.87 o 
  -4  -1   5      230.37      250.11     29.10 o 
  -3  -1   5     1519.49     1563.15     68.45 o 
  -2  -1   5       35.49       42.27      4.11 o 
  -1  -1   5        0.28        0.41      2.99 o 
   0  -1   5      253.38      236.52      8.06 o 
   1  -1   5      282.58      302.20     15.23 o 
   2  -1   5      407.91      401.82     12.58 o 
   3  -1   5      215.70      203.23      6.78 o 
   4  -1   5        9.18        3.08      4.08 o 
   5  -1   5        0.08        3.25      4.48 o 
   6  -1   5       59.75       53.28      6.29 o 
   7  -1   5        0.40        2.69      5.49 o 
   8  -1   5        1.83        5.33      6.43 o 
   9  -1   5        2.10        3.64      7.49 o 
  10  -1   5        7.49       11.60      7.84 o 
 -10   0   5        4.95        1.63      7.60 o 
  -9   0   5        9.39       10.10      7.01 o 
  -8   0   5       15.93        5.86      7.78 o 
  -7   0   5       20.64       13.93      6.69 o 
  -6   0   5       99.00      119.08     30.34 o 
  -5   0   5        0.00        3.43      4.51 o 
  -4   0   5     1915.05     2165.06     27.93 o 
  -3   0   5      745.44      755.16     15.36 o 
  -2   0   5      922.64      929.28     11.12 o 
  -1   0   5      261.82      224.57     17.38 o 
   0   0   5        0.05        0.16      2.07 o 
   1   0   5     2948.65     2662.57     93.38 o 
   2   0   5      797.70      775.81     14.08 o 
   3   0   5     1142.86     1014.05     12.53 o 
   4   0   5        8.15       13.15      4.26 o 
   5   0   5      135.51      146.86      9.11 o 
   6   0   5       15.13       31.99      9.68 o 
   7   0   5        4.61        2.79      6.15 o 
   8   0   5       16.35       14.08      6.89 o 
   9   0   5       10.84       16.94      7.91 o 
  10   0   5        4.45        3.22      7.84 o 
 -10   1   5        0.00       -1.40      8.04 o 
  -9   1   5        2.48       -0.08      7.72 o 
  -8   1   5       20.09       17.20      8.16 o 
  -7   1   5       18.97       13.12      7.04 o 
  -6   1   5       36.12       14.31      7.87 o 
  -5   1   5       26.74       20.18      5.46 o 
  -4   1   5      309.14      327.60      9.59 o 
  -3   1   5      818.86      992.06     13.01 o 
  -2   1   5      469.36      534.92      8.66 o 
  -1   1   5      270.46      278.80     11.79 o 
   0   1   5     2823.61     2525.80     49.97 o 
   1   1   5        0.15        2.06      3.31 o 
   2   1   5        4.07       -1.91      3.52 o 
   3   1   5      971.14      923.26     12.10 o 
   4   1   5      468.37      428.69     10.22 o 
   5   1   5       10.15       33.47      7.24 o 
   6   1   5        3.31        2.12      5.34 o 
   7   1   5       30.07       49.27      7.38 o 
   8   1   5        5.85       10.20      6.92 o 
   9   1   5       12.43        7.58      7.09 o 
  10   1   5        0.15       -1.76      7.34 o 
 -10   2   5        0.40        0.54      7.80 o 
  -9   2   5       10.55       -0.09      7.15 o 
  -8   2   5       25.31       19.38      8.30 o 
  -7   2   5      134.42      135.95     44.50 o 
  -6   2   5      299.23      277.30     49.57 o 
  -5   2   5       16.82       15.63      4.79 o 
  -4   2   5      316.69      312.40      8.89 o 
  -3   2   5        0.75        4.46      3.86 o 
  -2   2   5       89.99       92.10      5.14 o 
  -1   2   5      398.47      383.25      7.72 o 
   0   2   5      884.67      853.17      9.68 o 
   1   2   5        3.74        0.37      3.45 o 
   2   2   5        2.18        1.05      3.66 o 
   3   2   5      610.65      671.68     11.10 o 
   4   2   5      124.70      152.32      7.00 o 
   5   2   5      206.05      186.52     11.05 o 
   6   2   5       34.73       62.69     10.57 o 
   7   2   5        1.12        4.16      6.05 o 
   8   2   5       41.46       40.02     10.13 o 
   9   2   5        1.83        1.69      7.03 o 
  10   2   5        2.47        7.45      8.24 o 
 -10   3   5        0.82        0.81      7.63 o 
  -9   3   5        8.13        0.13      7.57 o 
  -8   3   5        0.52        0.30      6.89 o 
  -7   3   5      419.79      357.02     77.80 o 
  -6   3   5       70.90       53.99      9.00 o 
  -5   3   5      184.52      184.65     25.27 o 
  -4   3   5        1.84       -2.08      4.42 o 
  -3   3   5      131.38      139.89      8.74 o 
  -2   3   5      423.75      385.52      8.67 o 
  -1   3   5      183.50      183.93      6.56 o 
   0   3   5     1076.78      942.87      9.33 o 
   1   3   5     1000.58      966.94     14.45 o 
   2   3   5      702.96      743.72     11.57 o 
   3   3   5        0.02        2.19      4.21 o 
   4   3   5       15.23       18.61      5.21 o 
   5   3   5       50.05       67.09      6.91 o 
   6   3   5        1.49        7.67      5.99 o 
   7   3   5       52.97       74.93      8.43 o 
   8   3   5       11.18       13.67      6.96 o 
   9   3   5        3.72       15.38      7.07 o 
  10   3   5        0.33       -4.30      7.00 o 
  -9   4   5        2.57       -0.32      7.60 o 
  -8   4   5        0.01       -4.60      7.20 o 
  -7   4   5       84.13       72.25      9.58 o 
  -6   4   5      123.10      115.03     10.46 o 
  -5   4   5        4.55        1.22      6.52 o 
  -4   4   5        0.49        0.47      4.87 o 
  -3   4   5        8.36        3.29      4.49 o 
  -2   4   5       31.13       20.53      4.38 o 
  -1   4   5        1.12        3.47      3.69 o 
   0   4   5        3.09        8.65      3.03 o 
   1   4   5      440.46      409.84      9.26 o 
   2   4   5      116.55      133.43      6.84 o 
   3   4   5       17.11       27.68      5.51 o 
   4   4   5        0.33        0.23      5.58 o 
   5   4   5        0.71       -2.92      5.61 o 
   6   4   5       14.12       14.33      6.38 o 
   7   4   5        2.13        4.75      6.43 o 
   8   4   5        3.50        8.65      6.40 o 
   9   4   5        2.21        1.20      7.60 o 
  10   4   5        0.08       -0.13      7.69 o 
  -9   5   5        1.58        0.72      8.14 o 
  -8   5   5        0.56       -0.29      6.86 o 
  -7   5   5        1.72        2.00      7.18 o 
  -6   5   5        5.02        2.07      7.34 o 
  -5   5   5      111.52      102.16     11.27 o 
  -4   5   5       85.99       64.25      7.42 o 
  -3   5   5        8.99        5.27      5.05 o 
  -2   5   5       39.97       32.61      5.37 o 
  -1   5   5        1.02        2.99      4.40 o 
   0   5   5      125.66      132.12      4.92 o 
   1   5   5        6.70       18.98      5.02 o 
   2   5   5      211.91      175.79      8.46 o 
   3   5   5       59.39       66.47      6.84 o 
   4   5   5        0.16       -1.28      5.26 o 
   5   5   5        0.00       -4.17      6.05 o 
   6   5   5       51.04       38.09      9.79 o 
   7   5   5       14.72       10.30      6.59 o 
   8   5   5        0.07        3.91      6.63 o 
   9   5   5        0.59        0.71      7.32 o 
  -8   6   5        4.49        5.53      7.76 o 
  -7   6   5        1.04       -0.73      6.99 o 
  -6   6   5       23.06       23.92      7.66 o 
  -5   6   5       18.57        7.80      6.49 o 
  -4   6   5       69.71       58.97      8.27 o 
  -3   6   5        2.39        2.58      5.90 o 
  -2   6   5      200.93      188.56     11.37 o 
  -1   6   5       57.50       54.04      6.71 o 
   0   6   5       14.04       26.50      4.00 o 
   1   6   5        1.38        0.76      5.33 o 
   2   6   5       33.95       56.80      6.81 o 
   3   6   5        0.94        1.80      5.89 o 
   4   6   5       16.40       20.46      6.46 o 
   5   6   5       56.08       48.25      8.89 o 
   6   6   5        0.00       -0.01      6.47 o 
   7   6   5        2.11       -3.30      6.70 o 
   8   6   5        6.82        4.75      7.68 o 
   9   6   5        0.01        0.39      8.17 o 
  -7   7   5        0.03       -1.94      7.74 o 
  -6   7   5        0.58        5.94      6.63 o 
  -5   7   5        0.08       -0.14      6.92 o 
  -4   7   5        0.03        6.02      5.90 o 
  -3   7   5        6.44       10.80      6.93 o 
  -2   7   5       54.81       52.04      7.71 o 
  -1   7   5        0.46       -3.07      5.86 o 
   0   7   5        5.88        5.13      4.30 o 
   1   7   5       24.78       46.83      7.07 o 
   2   7   5        3.38        9.20      6.12 o 
   3   7   5       54.40       74.15      8.22 o 
   4   7   5        1.85        4.90      5.76 o 
   5   7   5       11.58        7.88      6.85 o 
   6   7   5        2.84        2.80      6.85 o 
   7   7   5        0.01        8.21      7.40 o 
   8   7   5       12.36        5.29      8.13 o 
  -6   8   5        3.01       -1.05      7.77 o 
  -5   8   5        1.65        1.71      7.07 o 
  -4   8   5        2.13        2.21      6.63 o 
  -3   8   5        1.01       -0.20      6.06 o 
  -2   8   5        0.13        1.83      6.41 o 
  -1   8   5        1.75        2.58      6.95 o 
   0   8   5       18.52       13.74      5.00 o 
   1   8   5       10.01       17.27      6.60 o 
   2   8   5       39.09       30.45      7.65 o 
   3   8   5        9.00        7.27      7.22 o 
   4   8   5        2.15        1.51      6.57 o 
   5   8   5        0.17       -1.83      6.95 o 
   6   8   5        7.74        7.85      7.72 o 
   7   8   5       11.13        2.91      8.61 o 
  -5   9   5        1.08        3.26      7.33 o 
  -4   9   5        1.16       -0.90      7.63 o 
  -3   9   5        6.56        9.05      7.61 o 
  -2   9   5        0.09        3.67      6.87 o 
  -1   9   5        1.73        8.13      7.17 o 
   0   9   5       12.10       17.09      5.30 o 
   1   9   5       10.31        6.06      7.16 o 
   2   9   5        1.30        1.76      6.82 o 
   3   9   5        2.72        2.34      7.05 o 
   4   9   5        2.31       -1.49      7.34 o 
   5   9   5        0.14        0.11      7.55 o 
   6   9   5        0.01        0.79      8.10 o 
  -3  10   5        0.05        4.21      7.89 o 
  -2  10   5        0.73        5.46      7.63 o 
  -1  10   5        8.45       13.57      8.16 o 
   0  10   5        3.71        5.52      5.58 o 
   1  10   5        0.42        2.48      7.67 o 
   2  10   5        2.31       -0.14      6.97 o 
   3  10   5        0.12       -0.50      7.87 o 
   4  10   5        0.39        0.37      7.93 o 
  -3 -10   6        2.91        1.26      7.37 o 
  -2 -10   6        0.60       -1.34      7.77 o 
  -1 -10   6        7.01       14.04      7.86 o 
   0 -10   6        0.31       -0.66      5.20 o 
   1 -10   6        1.87       -6.09      7.41 o 
   2 -10   6        0.06       -3.63      7.52 o 
  -5  -9   6        0.03       -3.23      7.80 o 
  -4  -9   6        0.87        1.06      7.19 o 
  -3  -9   6        1.72        3.93      7.74 o 
  -2  -9   6        6.94        7.68      7.50 o 
  -1  -9   6        1.25       -3.07      7.23 o 
   0  -9   6        3.37       -0.32      5.02 o 
   1  -9   6        2.69       -2.16      7.22 o 
   2  -9   6        2.14       -6.76      7.39 o 
   3  -9   6        0.68        0.85      7.28 o 
   4  -9   6        1.59        1.20      7.61 o 
   5  -9   6        7.94        7.73      8.09 o 
  -7  -8   6        1.31       -2.21      8.17 o 
  -6  -8   6        0.06       -0.71      7.89 o 
  -5  -8   6        1.13        3.45      7.98 o 
  -4  -8   6        3.58        1.92      7.20 o 
  -3  -8   6        0.14       -2.19      6.85 o 
  -2  -8   6        9.34       17.85      6.77 o 
  -1  -8   6        0.41        2.13      6.93 o 
   0  -8   6       80.30       71.52      6.43 o 
   1  -8   6       26.97       22.13      7.86 o 
   2  -8   6        0.34        3.69      6.59 o 
   3  -8   6        6.01        5.57      6.82 o 
   4  -8   6        0.54        2.22      7.40 o 
   5  -8   6        1.93        1.00      7.61 o 
   6  -8   6        0.13       -3.46      8.12 o 
  -8  -7   6        1.33        3.58      8.27 o 
  -7  -7   6       10.77       12.74     13.83 o 
  -6  -7   6        3.63        8.40      7.93 o 
  -5  -7   6        9.79       16.81      7.79 o 
  -4  -7   6        0.01       -3.77      6.33 o 
  -3  -7   6        0.35        0.14      6.29 o 
  -2  -7   6        0.29        0.75      5.54 o 
  -1  -7   6       18.70       16.80      8.11 o 
   0  -7   6        9.84        5.27      4.68 o 
   1  -7   6       12.63        6.61      6.78 o 
   2  -7   6       53.69       64.11      8.72 o 
   3  -7   6       56.12       47.09      8.52 o 
   4  -7   6        3.59        4.26      7.31 o 
   5  -7   6        0.07        3.15      7.39 o 
   6  -7   6        0.14       -0.45      7.58 o 
   7  -7   6        4.62        4.25      7.62 o 
  -8  -6   6        0.12       -3.02      7.93 o 
  -7  -6   6        2.84        3.57      8.05 o 
  -6  -6   6       32.79       34.03      8.76 o 
  -5  -6   6        1.21        1.00      6.39 o 
  -4  -6   6        8.13       11.83      6.30 o 
  -3  -6   6       14.55       16.84      5.78 o 
  -2  -6   6       10.16       11.90      5.19 o 
  -1  -6   6        0.67        4.99      5.25 o 
   0  -6   6        3.23        2.77      4.06 o 
   1  -6   6      231.37      287.38     12.88 o 
   2  -6   6       84.23      102.85      8.66 o 
   3  -6   6      487.71      476.65     15.10 o 
   4  -6   6       34.96       37.70      8.73 o 
   5  -6   6       48.06       51.67     12.81 o 
   6  -6   6        2.51        3.92      6.86 o 
   7  -6   6        0.00       -6.35      7.40 o 
   8  -6   6        0.59        0.71      7.58 o 
  -9  -5   6        0.00        4.93      8.14 o 
  -8  -5   6        0.49        3.43      6.63 o 
  -7  -5   6        8.20        5.66      7.66 o 
  -6  -5   6        1.12        4.50      6.22 o 
  -5  -5   6        2.48        6.98      5.57 o 
  -4  -5   6        0.30        4.34      5.52 o 
  -3  -5   6       30.62       24.81      5.66 o 
  -2  -5   6        9.09       12.88      4.72 o 
  -1  -5   6        0.53        0.78      4.36 o 
   0  -5   6      320.15      338.95      8.50 o 
   1  -5   6       58.35       59.80      6.30 o 
   2  -5   6        2.01        1.46      5.10 o 
   3  -5   6      172.49      177.35      9.10 o 
   4  -5   6      459.54      465.73     45.11 o 
   5  -5   6      156.93      133.91     10.57 o 
   6  -5   6       84.58       77.89      9.53 o 
   7  -5   6        1.07        3.28      7.06 o 
   8  -5   6        4.58        1.35      7.42 o 
   9  -5   6        0.10       -3.22      8.24 o 
  -9  -4   6        0.65        0.57      7.92 o 
  -8  -4   6        3.34       -4.32      7.18 o 
  -7  -4   6        0.20       -0.46      6.79 o 
  -6  -4   6       10.32       14.16      6.58 o 
  -5  -4   6        0.14        7.50      5.65 o 
  -4  -4   6       80.36      100.08      7.56 o 
  -3  -4   6       32.45       41.10      6.70 o 
  -2  -4   6       15.70       19.78      4.66 o 
  -1  -4   6        7.26       12.69      4.46 o 
   0  -4   6       39.74       50.40      3.76 o 
   1  -4   6        0.03        0.75      4.14 o 
   2  -4   6       24.91       35.83      5.22 o 
   3  -4   6        0.40        1.32      4.47 o 
   4  -4   6        9.75       21.86      5.73 o 
   5  -4   6      271.72      278.38     17.31 o 
   6  -4   6        3.59        5.23      7.58 o 
   7  -4   6        1.50        9.56      7.20 o 
   8  -4   6        8.25       10.91      7.38 o 
   9  -4   6        3.92        8.43      8.35 o 
 -10  -3   6        2.54        4.30      7.56 o 
  -9  -3   6        0.58        3.46      7.57 o 
  -8  -3   6        0.04        0.52      6.39 o 
  -7  -3   6        0.03        1.01      5.96 o 
  -6  -3   6       17.14       19.02      6.13 o 
  -5  -3   6       17.97       16.79      5.48 o 
  -4  -3   6       39.52       49.76      5.68 o 
  -3  -3   6       25.95       17.33      4.61 o 
  -2  -3   6       69.89       72.34      5.28 o 
  -1  -3   6      448.04      406.62      9.18 o 
   0  -3   6     1428.64     1615.90     18.42 o 
   1  -3   6      485.03      517.57     16.97 o 
   2  -3   6      514.96      611.05     11.33 o 
   3  -3   6        8.46        7.12      4.27 o 
   4  -3   6       44.96       59.77     14.24 o 
   5  -3   6        2.91        0.06      5.33 o 
   6  -3   6      126.49      138.83     11.35 o 
   7  -3   6       63.00       46.65      8.46 o 
   8  -3   6       10.80        8.08      8.08 o 
   9  -3   6        0.02       -5.76      7.37 o 
  10  -3   6        2.79       -2.73      8.39 o 
 -10  -2   6        0.63        6.38      7.97 o 
  -9  -2   6        7.20        7.37      6.71 o 
  -8  -2   6        6.89        9.82      6.93 o 
  -7  -2   6        0.22       -1.32      5.58 o 
  -6  -2   6        6.10        2.15      5.54 o 
  -5  -2   6        8.39       18.55      4.95 o 
  -4  -2   6       10.74       14.34      4.65 o 
  -3  -2   6       64.20       67.49      5.20 o 
  -2  -2   6     1794.96     1718.34     16.79 o 
  -1  -2   6        1.34        0.21      3.50 o 
   0  -2   6     1915.72     1899.63     44.26 o 
   1  -2   6     1686.53     1898.20     49.54 o 
   2  -2   6      926.12     1060.26     13.61 o 
   3  -2   6      317.98      342.67      8.82 o 
   4  -2   6        1.51        1.77      4.65 o 
   5  -2   6        3.99       11.55      5.05 o 
   6  -2   6       20.64       31.46      6.59 o 
   7  -2   6        4.80        4.52      6.65 o 
   8  -2   6       12.76        9.75      7.88 o 
   9  -2   6       11.03       12.99      7.60 o 
  10  -2   6        0.66        3.31      8.19 o 
 -10  -1   6        5.98        5.57      8.04 o 
  -9  -1   6        1.63       -3.61      7.50 o 
  -8  -1   6        0.15       -2.41      6.71 o 
  -7  -1   6       18.87       10.55      6.51 o 
  -6  -1   6        0.01        0.11      5.63 o 
  -5  -1   6        0.20       -1.73      4.58 o 
  -4  -1   6       11.73        9.64      4.59 o 
  -3  -1   6      441.00      425.36      9.85 o 
  -2  -1   6        1.92        1.43      3.58 o 
  -1  -1   6      101.79      101.09      7.24 o 
   0  -1   6       92.76       97.87      5.96 o 
   1  -1   6      168.59      170.83      6.79 o 
   2  -1   6     2002.70     2120.94     37.72 o 
   3  -1   6      223.49      196.71     11.96 o 
   4  -1   6      108.20      107.71     22.64 o 
   5  -1   6       29.93       40.70      5.58 o 
   6  -1   6        0.03        2.44      5.20 o 
   7  -1   6       29.03       29.91      7.28 o 
   8  -1   6       58.69       56.17      8.76 o 
   9  -1   6        4.36        7.30      7.34 o 
  10  -1   6        0.08       -2.54      6.92 o 
 -10   0   6        0.05       -2.47      7.66 o 
  -9   0   6        5.09        0.42      6.30 o 
  -8   0   6       62.79       58.23     25.55 o 
  -7   0   6        5.72        1.03      6.11 o 
  -6   0   6        5.82       -0.97      5.27 o 
  -5   0   6      287.38      324.78     13.27 o 
  -4   0   6       20.83       36.01      8.46 o 
  -3   0   6     1345.53     1568.45     22.82 o 
  -2   0   6     1906.17     1860.05     37.50 o 
  -1   0   6       91.92       99.99      4.88 o 
   0   0   6        0.46        0.10      2.28 o 
   1   0   6       54.21       58.92      4.20 o 
   2   0   6       46.41       52.28      4.51 o 
   3   0   6     1453.30     1499.41     21.82 o 
   4   0   6        2.06        2.32      4.05 o 
   5   0   6        0.07        0.29      4.78 o 
   6   0   6        2.55       -0.47      5.42 o 
   7   0   6       73.32       77.68      8.15 o 
   8   0   6        1.19        5.66      6.63 o 
   9   0   6        2.57        1.30      6.60 o 
  10   0   6        1.37       -2.08      7.57 o 
 -10   1   6        1.14        2.37      8.56 o 
  -9   1   6        3.89        2.55      6.79 o 
  -8   1   6       27.22       24.71      8.46 o 
  -7   1   6       10.32        6.55      6.88 o 
  -6   1   6      213.82      223.28     63.07 o 
  -5   1   6       53.95       49.07     10.57 o 
  -4   1   6        0.42        0.25      3.73 o 
  -3   1   6      417.66      453.86     10.94 o 
  -2   1   6     1615.84     1737.25     18.82 o 
  -1   1   6      132.36      134.66      5.52 o 
   0   1   6       32.67       40.92      7.32 o 
   1   1   6       10.36        5.16      3.57 o 
   2   1   6      101.48       95.67      5.05 o 
   3   1   6       10.15       15.33      4.00 o 
   4   1   6        1.82        1.16      4.13 o 
   5   1   6        7.70       13.00      5.37 o 
   6   1   6       40.23       36.82     11.53 o 
   7   1   6        5.69        3.68      6.53 o 
   8   1   6        7.96        2.59      6.43 o 
   9   1   6        0.14       -5.23      6.81 o 
  10   1   6        0.07        5.47      8.23 o 
 -10   2   6        0.02       -7.62      7.62 o 
  -9   2   6        2.10        0.96      7.24 o 
  -8   2   6        1.51        0.02      6.98 o 
  -7   2   6       32.72       17.58      7.94 o 
  -6   2   6       50.09       51.81      7.97 o 
  -5   2   6        0.01        0.79      4.84 o 
  -4   2   6       24.19       30.91      4.95 o 
  -3   2   6      482.56      541.57     10.68 o 
  -2   2   6      897.80     1036.73     19.85 o 
  -1   2   6     2006.04     2144.44     33.56 o 
   0   2   6       40.23       40.37      6.29 o 
   1   2   6       87.98       81.37      5.03 o 
   2   2   6      236.99      217.81      6.89 o 
   3   2   6      150.72      179.64     16.72 o 
   4   2   6        0.05        7.60      4.91 o 
   5   2   6       19.57       16.69      5.59 o 
   6   2   6        4.41        7.28      5.63 o 
   7   2   6        0.43       -1.39      5.90 o 
   8   2   6        3.58        3.54      6.72 o 
   9   2   6        0.07        7.66      7.00 o 
  10   2   6        3.05        3.21      8.15 o 
  -9   3   6        0.26        1.55      6.49 o 
  -8   3   6        5.56        3.46      7.78 o 
  -7   3   6       45.70       35.41     15.29 o 
  -6   3   6      541.36      589.41     18.86 o 
  -5   3   6      198.61      201.29      9.49 o 
  -4   3   6        0.09        2.70      4.62 o 
  -3   3   6        5.93        1.77      4.24 o 
  -2   3   6      321.10      367.67     10.55 o 
  -1   3   6      171.11      145.47      6.59 o 
   0   3   6     1338.62     1431.23     16.97 o 
   1   3   6       13.92       20.33      4.46 o 
   2   3   6      165.86      186.25      7.74 o 
   3   3   6      154.09      125.57      7.02 o 
   4   3   6       11.22       16.33      5.28 o 
   5   3   6       42.02       36.86      6.28 o 
   6   3   6        0.13       -0.97      5.50 o 
   7   3   6        0.04       -1.56      6.45 o 
   8   3   6        0.72       -0.87      6.91 o 
   9   3   6        2.59        0.09      7.75 o 
  10   3   6        0.41       -2.92      7.63 o 
  -9   4   6        0.97        0.70      8.35 o 
  -8   4   6        0.18       -2.77      7.46 o 
  -7   4   6        1.62        4.95      7.58 o 
  -6   4   6        5.36        4.16      8.88 o 
  -5   4   6      321.82      332.41     17.75 o 
  -4   4   6       25.68       39.04      6.09 o 
  -3   4   6       41.66       43.55     11.18 o 
  -2   4   6        0.92        7.43      4.11 o 
  -1   4   6      117.22      110.40      6.44 o 
   0   4   6        2.22        0.36      2.96 o 
   1   4   6        1.89        3.81      4.11 o 
   2   4   6        0.03        6.54      4.74 o 
   3   4   6        9.89       16.85      5.37 o 
   4   4   6      135.62      189.52     18.38 o 
   5   4   6        0.39        5.34      5.63 o 
   6   4   6        0.09       -0.45      6.28 o 
   7   4   6        4.23       11.21      6.49 o 
   8   4   6        1.14       -1.67      6.59 o 
   9   4   6        0.95       -2.77      7.22 o 
  10   4   6        1.43        1.36      8.29 o 
  -9   5   6        4.85       -1.16      8.45 o 
  -8   5   6        0.61        2.62      7.20 o 
  -7   5   6        0.43        0.50      6.42 o 
  -6   5   6       22.72       21.28      8.02 o 
  -5   5   6      165.63      147.78     10.89 o 
  -4   5   6      263.57      275.83     11.51 o 
  -3   5   6        3.94        4.79      5.34 o 
  -2   5   6       11.64       18.93      5.42 o 
  -1   5   6       31.51       34.42      5.27 o 
   0   5   6        0.09        2.48      3.25 o 
   1   5   6        4.84       16.32      5.13 o 
   2   5   6       13.62       12.14      5.36 o 
   3   5   6       47.43       40.66      6.22 o 
   4   5   6        0.59        0.19      5.66 o 
   5   5   6        9.88        5.50      5.97 o 
   6   5   6        0.33        3.57      6.02 o 
   7   5   6        0.94        1.89      6.59 o 
   8   5   6        1.14        6.14      7.41 o 
   9   5   6        1.88        0.66      8.16 o 
  -8   6   6        0.25       -1.47      8.09 o 
  -7   6   6        0.88       -4.56      7.48 o 
  -6   6   6        1.86       -2.28      6.86 o 
  -5   6   6       82.31       84.38      9.30 o 
  -4   6   6        2.84        2.68      7.57 o 
  -3   6   6      113.83      130.02      9.46 o 
  -2   6   6       20.60       30.65      6.32 o 
  -1   6   6        0.20       -0.50      5.97 o 
   0   6   6        1.72        2.95      3.66 o 
   1   6   6       31.24       28.14      5.97 o 
   2   6   6        2.23        9.83      5.54 o 
   3   6   6        0.05        0.04      5.55 o 
   4   6   6        0.02        1.13      5.61 o 
   5   6   6        0.89        0.14      6.28 o 
   6   6   6        7.62        3.23      6.74 o 
   7   6   6        0.43        3.60      6.86 o 
   8   6   6        5.57        2.79      7.74 o 
   9   6   6        1.35        1.34      8.25 o 
  -7   7   6        5.01        9.00      7.46 o 
  -6   7   6        0.29        2.43      6.87 o 
  -5   7   6        1.80        2.49      7.00 o 
  -4   7   6        2.26        0.19      7.28 o 
  -3   7   6       40.51       29.60      7.71 o 
  -2   7   6        2.99        7.12      6.68 o 
  -1   7   6       22.13       16.64      6.96 o 
   0   7   6       82.67       85.00      5.67 o 
   1   7   6        4.61        6.48      5.86 o 
   2   7   6        0.80        0.01      5.80 o 
   3   7   6        0.00        1.39      6.20 o 
   4   7   6        3.96        3.34      6.11 o 
   5   7   6        1.75        1.27      6.54 o 
   6   7   6        0.62       -3.28      7.19 o 
   7   7   6       24.54       21.77      8.14 o 
   8   7   6        2.33        0.81      8.26 o 
  -6   8   6        0.71       -1.89      8.28 o 
  -5   8   6        5.49        2.59      7.29 o 
  -4   8   6        8.08        8.57      7.48 o 
  -3   8   6        4.45        4.68      6.88 o 
  -2   8   6       13.26       12.58      7.00 o 
  -1   8   6       46.48       41.95      8.63 o 
   0   8   6        3.10        4.72      4.49 o 
   1   8   6       10.02        9.61      6.65 o 
   2   8   6        2.97        0.83      6.33 o 
   3   8   6        0.38        5.49      6.73 o 
   4   8   6        1.30        4.51      6.62 o 
   5   8   6        1.72        3.72      6.48 o 
   6   8   6        6.34        3.73      7.28 o 
   7   8   6        1.84       -4.81      8.21 o 
  -5   9   6        0.31        2.43      7.87 o 
  -4   9   6        3.71        9.30      7.45 o 
  -3   9   6        0.26        0.12      7.39 o 
  -2   9   6        9.61        9.72      7.92 o 
  -1   9   6        2.30        6.86      7.56 o 
   0   9   6        3.09        2.81      5.01 o 
   1   9   6        0.20        0.53      6.55 o 
   2   9   6        0.02        3.77      6.88 o 
   3   9   6        3.76        0.44      6.84 o 
   4   9   6        1.23        3.65      7.36 o 
   5   9   6        1.56       -3.44      7.98 o 
   6   9   6        1.08        3.97      7.69 o 
  -3  10   6        3.19        1.80      8.15 o 
  -2  10   6        0.03       -1.17      7.93 o 
  -1  10   6        0.02       -2.39      8.10 o 
   0  10   6        1.33        6.08      5.04 o 
   1  10   6        0.11        0.60      7.75 o 
   2  10   6        3.84        7.31      7.82 o 
   3  10   6        0.29       -0.26      7.58 o 
   4  10   6        1.07        0.17      7.87 o 
  -2 -10   7        0.20        6.02      8.14 o 
  -1 -10   7        0.19       -4.92      7.47 o 
   0 -10   7        0.00       -4.14      5.35 o 
   1 -10   7        4.01        5.23      8.16 o 
  -5  -9   7        1.34       -0.41      8.24 o 
  -4  -9   7        8.25        1.27      8.33 o 
  -3  -9   7        1.25        0.69      7.55 o 
  -2  -9   7        1.40       -1.51      7.21 o 
  -1  -9   7        0.75       -0.90      7.66 o 
   0  -9   7        0.47        2.84      4.72 o 
   1  -9   7        2.13        3.32      7.49 o 
   2  -9   7        6.68        7.88      7.27 o 
   3  -9   7        0.18        0.00      7.67 o 
   4  -9   7        1.49        6.74      7.95 o 
  -6  -8   7       19.39       10.39      8.66 o 
  -5  -8   7        6.83        3.31      8.33 o 
  -4  -8   7        2.51        1.48      7.19 o 
  -3  -8   7        0.87       -3.50      6.93 o 
  -2  -8   7        0.12        0.26      7.11 o 
  -1  -8   7        6.15        3.61      7.30 o 
   0  -8   7       20.44       17.14      5.13 o 
   1  -8   7        1.93        4.93      7.83 o 
   2  -8   7        4.71        3.28      6.61 o 
   3  -8   7        0.34        6.92      6.80 o 
   4  -8   7        3.84       10.04      7.83 o 
   5  -8   7        0.07        0.02      7.53 o 
   6  -8   7        1.58        4.95      8.16 o 
  -7  -7   7        0.09       -2.96      7.77 o 
  -6  -7   7       41.51       37.65      9.35 o 
  -5  -7   7        1.65        9.48      7.58 o 
  -4  -7   7       49.38       55.17      8.67 o 
  -3  -7   7        6.32        7.21      6.85 o 
  -2  -7   7       31.98       34.19      7.11 o 
  -1  -7   7        2.62        7.02      6.24 o 
   0  -7   7        1.54        1.59      4.45 o 
   1  -7   7      139.97      128.07      9.90 o 
   2  -7   7       30.63       30.84      7.94 o 
   3  -7   7        0.43        1.46      6.49 o 
   4  -7   7        4.55       12.03      7.19 o 
   5  -7   7        5.50        0.39      7.59 o 
   6  -7   7        4.74       -0.75      7.39 o 
   7  -7   7        3.53        9.81      8.58 o 
  -8  -6   7       17.48       18.98      8.92 o 
  -7  -6   7       39.96       43.68     10.89 o 
  -6  -6   7        0.01       -4.38      7.13 o 
  -5  -6   7        1.16        1.19      6.95 o 
  -4  -6   7        5.80        1.81      6.73 o 
  -3  -6   7       28.34       16.17      7.48 o 
  -2  -6   7        4.50        7.28      5.91 o 
  -1  -6   7       13.58        7.45      5.77 o 
   0  -6   7        3.80        1.79      3.95 o 
   1  -6   7       82.69       88.57      7.95 o 
   2  -6   7        0.88       11.03      6.79 o 
   3  -6   7       18.52       14.31      7.29 o 
   4  -6   7        0.01        2.73      6.71 o 
   5  -6   7        0.00        4.23      6.55 o 
   6  -6   7        1.02        4.29      7.19 o 
   7  -6   7        9.92        7.76      7.94 o 
   8  -6   7        0.59       -7.97      8.70 o 
  -9  -5   7        0.90        4.42      8.03 o 
  -8  -5   7        6.46       12.00      8.02 o 
  -7  -5   7        0.21        1.67      7.80 o 
  -6  -5   7        0.99       -0.41      6.84 o 
  -5  -5   7        0.06       -3.17      5.85 o 
  -4  -5   7        6.97       13.43      6.30 o 
  -3  -5   7       52.63       50.91      6.51 o 
  -2  -5   7        6.92        7.19      5.02 o 
  -1  -5   7       41.91       45.70      6.20 o 
   0  -5   7       36.68       30.79      3.83 o 
   1  -5   7      138.73      167.39      7.97 o 
   2  -5   7       57.22       68.01      6.94 o 
   3  -5   7      119.18      127.41      8.56 o 
   4  -5   7      478.48      478.98     27.21 o 
   5  -5   7      319.67      271.73     24.73 o 
   6  -5   7       89.91      101.71     19.12 o 
   7  -5   7        0.00        3.32      7.09 o 
   8  -5   7        3.25       -2.01      7.88 o 
  -9  -4   7        7.31        7.42      7.72 o 
  -8  -4   7        1.14        8.25      7.98 o 
  -7  -4   7       46.85       56.24     10.55 o 
  -6  -4   7        6.76        2.96      6.74 o 
  -5  -4   7        7.20       12.41      6.49 o 
  -4  -4   7        0.00       -1.62      5.24 o 
  -3  -4   7       16.06       18.52      5.25 o 
  -2  -4   7       18.47       16.15      5.04 o 
  -1  -4   7       51.12       54.83     12.29 o 
   0  -4   7       16.17       16.23      3.43 o 
   1  -4   7       86.03       90.59      9.20 o 
   2  -4   7      137.76      130.25      7.35 o 
   3  -4   7       31.30       24.77      8.35 o 
   4  -4   7      278.58      243.15     19.03 o 
   5  -4   7       30.50       27.54      8.63 o 
   6  -4   7        7.92        9.29      8.15 o 
   7  -4   7       21.98       14.51      7.99 o 
   8  -4   7        0.61        1.78      7.54 o 
   9  -4   7        0.07       -3.57      7.87 o 
  -9  -3   7        0.96       -2.24      7.21 o 
  -8  -3   7        1.13        2.84      7.05 o 
  -7  -3   7        5.36       12.60      6.48 o 
  -6  -3   7       24.43       16.00      6.20 o 
  -5  -3   7       49.29       52.90      7.15 o 
  -4  -3   7       21.10       17.90      6.07 o 
  -3  -3   7        0.05       -0.54      4.25 o 
  -2  -3   7      291.52      283.46      9.07 o 
  -1  -3   7      358.14      329.63     13.01 o 
   0  -3   7       71.56       55.90      3.67 o 
   1  -3   7       37.48       38.78      4.79 o 
   2  -3   7       95.85      102.02      8.39 o 
   3  -3   7       59.37       89.21     15.33 o 
   4  -3   7      130.44      141.97     15.05 o 
   5  -3   7        4.87        3.16      5.94 o 
   6  -3   7        8.22        7.82      7.39 o 
   7  -3   7      112.80       99.30     13.22 o 
   8  -3   7        8.18        3.48      7.57 o 
   9  -3   7        4.55        5.43      7.20 o 
 -10  -2   7        0.14        4.48      7.48 o 
  -9  -2   7        1.26       -3.51      7.01 o 
  -8  -2   7        0.00        0.26      7.24 o 
  -7  -2   7       24.05       26.46     11.68 o 
  -6  -2   7        3.91       12.35      6.15 o 
  -5  -2   7        4.97        0.75      4.89 o 
  -4  -2   7       19.70       20.56      5.12 o 
  -3  -2   7      269.11      269.54      8.40 o 
  -2  -2   7        0.12        1.15      3.81 o 
  -1  -2   7       29.12       49.27      6.98 o 
   0  -2   7       68.04       65.70      3.84 o 
   1  -2   7      544.53      571.07     10.41 o 
   2  -2   7      768.07      869.92     13.26 o 
   3  -2   7       12.65       16.69      4.61 o 
   4  -2   7        2.73        1.02      4.73 o 
   5  -2   7       21.23       34.63      6.23 o 
   6  -2   7       37.98       31.04      7.28 o 
   7  -2   7        0.21       -2.71      7.23 o 
   8  -2   7        8.20        6.96      7.62 o 
   9  -2   7       31.39       29.33      8.95 o 
  10  -2   7        1.58        3.37      7.98 o 
 -10  -1   7        0.00       -6.11      9.07 o 
  -9  -1   7        1.07       -0.26      7.04 o 
  -8  -1   7        4.00        6.55      6.94 o 
  -7  -1   7        0.50        3.56      8.05 o 
  -6  -1   7        8.21        8.03      5.84 o 
  -5  -1   7       36.03       39.44      5.71 o 
  -4  -1   7       39.45       40.44      7.15 o 
  -3  -1   7      317.98      309.68      8.50 o 
  -2  -1   7       31.88       49.64      4.79 o 
  -1  -1   7        0.18       -1.78      3.71 o 
   0  -1   7        4.31        0.14      2.59 o 
   1  -1   7     1331.79     1408.78     46.01 o 
   2  -1   7        3.14        2.19      4.18 o 
   3  -1   7       50.76       42.04      5.10 o 
   4  -1   7      163.04      150.53      9.24 o 
   5  -1   7       94.18      104.68     14.35 o 
   6  -1   7        2.33        0.80      5.97 o 
   7  -1   7       34.58       30.44      7.02 o 
   8  -1   7       24.25       25.78      7.99 o 
   9  -1   7        0.87        3.65      7.82 o 
  10  -1   7        2.28       -1.79      8.07 o 
 -10   0   7        0.00        5.95      8.00 o 
  -9   0   7        1.11       -2.93      7.12 o 
  -8   0   7       16.02        6.43      7.30 o 
  -7   0   7        0.78        1.65      6.29 o 
  -6   0   7        3.91       -1.34      5.37 o 
  -5   0   7       29.54       24.95      6.76 o 
  -4   0   7       10.91        9.56      4.69 o 
  -3   0   7       71.19       53.73      4.75 o 
  -2   0   7       61.84       65.08      5.11 o 
  -1   0   7        1.17       -1.07      3.66 o 
   0   0   7        0.07        1.70      2.55 o 
   1   0   7     1760.15     1722.15     36.47 o 
   2   0   7      214.87      196.41      7.07 o 
   3   0   7      333.53      329.81     14.60 o 
   4   0   7       41.77       43.96      5.62 o 
   5   0   7       88.23       97.95     18.55 o 
   6   0   7        6.52       10.62      5.57 o 
   7   0   7        2.00       -0.47      6.64 o 
   8   0   7        5.64        6.31      7.51 o 
   9   0   7       14.92       12.63      7.80 o 
  10   0   7        7.82        8.92      8.25 o 
 -10   1   7        3.60        0.42      7.58 o 
  -9   1   7        1.95       -0.02      6.46 o 
  -8   1   7        2.36        0.55      6.59 o 
  -7   1   7      143.01      134.75     71.03 o 
  -6   1   7       69.22       71.16     27.71 o 
  -5   1   7      131.31      158.29     34.95 o 
  -4   1   7       84.32       87.56      6.39 o 
  -3   1   7       38.48       38.79      5.13 o 
  -2   1   7      522.24      550.56     10.53 o 
  -1   1   7     1245.76     1323.36     15.26 o 
   0   1   7     1789.79     1753.83     35.62 o 
   1   1   7        0.33        0.69      3.73 o 
   2   1   7       98.07       98.70      5.64 o 
   3   1   7       25.69       27.06      4.89 o 
   4   1   7        0.34        0.80      4.71 o 
   5   1   7       79.48       92.92      7.32 o 
   6   1   7       49.61       45.39      6.99 o 
   7   1   7        2.03        0.73      6.28 o 
   8   1   7       20.61        6.78      7.75 o 
   9   1   7       11.98       13.08      7.39 o 
  10   1   7        3.50        5.18      8.45 o 
  -9   2   7        1.44        1.74      7.39 o 
  -8   2   7        4.94        5.27      6.54 o 
  -7   2   7       26.49       29.47     13.70 o 
  -6   2   7        0.36        8.61      6.40 o 
  -5   2   7       51.52       67.71      7.06 o 
  -4   2   7      152.63      159.78     14.44 o 
  -3   2   7       96.40      106.44      6.18 o 
  -2   2   7      732.42      855.30     13.12 o 
  -1   2   7        3.69        6.45      4.40 o 
   0   2   7      206.37      172.81     19.40 o 
   1   2   7       99.49      102.08      9.57 o 
   2   2   7        0.00        0.63      4.27 o 
   3   2   7      212.21      210.01     11.20 o 
   4   2   7      398.55      395.35     10.93 o 
   5   2   7       19.38       19.50      6.06 o 
   6   2   7        2.20        4.42      5.48 o 
   7   2   7        2.68        2.94      6.51 o 
   8   2   7        9.15       16.25      7.26 o 
   9   2   7        1.86       -0.61      7.37 o 
  10   2   7        3.55       -0.52      8.03 o 
  -9   3   7        0.00        2.27      7.06 o 
  -8   3   7        0.36        1.60      7.21 o 
  -7   3   7        1.38        1.53      6.76 o 
  -6   3   7       15.40       23.00      7.32 o 
  -5   3   7       68.80       84.39      8.35 o 
  -4   3   7       27.43       21.12      5.76 o 
  -3   3   7       52.73       69.33      6.98 o 
  -2   3   7        6.28        7.12      4.40 o 
  -1   3   7       40.57       31.25      5.07 o 
   0   3   7      328.79      315.88      6.24 o 
   1   3   7       29.54       41.09      4.99 o 
   2   3   7      191.07      201.03      7.89 o 
   3   3   7        0.12        4.14      5.14 o 
   4   3   7       90.16      109.41      7.33 o 
   5   3   7       56.72       64.41      6.97 o 
   6   3   7        4.92       -1.33      5.56 o 
   7   3   7       20.94       19.39      7.38 o 
   8   3   7        0.43        4.43      6.78 o 
   9   3   7        5.80        2.05      7.26 o 
  10   3   7        0.99       -2.68      7.83 o 
  -9   4   7        0.56       -1.64      8.16 o 
  -8   4   7        1.92        4.52      7.06 o 
  -7   4   7        3.47        2.45      7.02 o 
  -6   4   7        0.64        6.53      6.81 o 
  -5   4   7      457.31      503.85     19.53 o 
  -4   4   7      290.86      289.34     10.89 o 
  -3   4   7      124.88      139.62      7.66 o 
  -2   4   7        2.33        0.86      4.39 o 
  -1   4   7      142.75      136.63      7.21 o 
   0   4   7       43.10       35.99      3.79 o 
   1   4   7        2.18        3.42      4.67 o 
   2   4   7      397.70      397.07     12.07 o 
   3   4   7       89.98       88.10      7.03 o 
   4   4   7        0.25       -2.75      5.40 o 
   5   4   7        0.33        0.57      5.36 o 
   6   4   7        3.63        5.83      6.13 o 
   7   4   7        0.44        0.77      6.01 o 
   8   4   7        2.96        6.80      7.60 o 
   9   4   7        0.02        3.07      7.54 o 
  -8   5   7        0.01        9.10      8.26 o 
  -7   5   7        8.26        5.50      7.67 o 
  -6   5   7        0.12       -1.55      6.78 o 
  -5   5   7      274.46      254.57     12.43 o 
  -4   5   7       10.75        4.20      8.01 o 
  -3   5   7        4.35        6.31      6.26 o 
  -2   5   7       38.63       48.05      6.56 o 
  -1   5   7       73.26       86.96     15.81 o 
   0   5   7       84.46       84.14      5.17 o 
   1   5   7       71.92       89.33      7.03 o 
   2   5   7       14.57       13.11      5.54 o 
   3   5   7       68.11       79.96      7.40 o 
   4   5   7        1.39       -0.16      5.79 o 
   5   5   7        0.00       -0.73      5.96 o 
   6   5   7        0.62        1.74      6.77 o 
   7   5   7        0.46        0.82      6.22 o 
   8   5   7        0.05        0.56      7.73 o 
   9   5   7        0.22        5.18      7.70 o 
  -8   6   7        0.00       -0.14      7.98 o 
  -7   6   7        3.26        4.48      7.60 o 
  -6   6   7        0.35       -2.41      6.83 o 
  -5   6   7       55.65       44.35      9.13 o 
  -4   6   7       23.45       22.60      8.24 o 
  -3   6   7       29.52       26.06      8.11 o 
  -2   6   7       42.66       43.11      7.07 o 
  -1   6   7        3.44       -2.65      5.90 o 
   0   6   7        9.81       15.36      4.34 o 
   1   6   7       44.44       50.43      6.92 o 
   2   6   7        1.19       -1.82      5.58 o 
   3   6   7        6.56        8.20      5.75 o 
   4   6   7        3.54       -0.69      6.44 o 
   5   6   7        0.84       -1.66      6.46 o 
   6   6   7        0.06        0.88      6.31 o 
   7   6   7        0.07       -3.19      6.89 o 
   8   6   7        0.21        1.93      7.18 o 
  -7   7   7        3.18        7.96      7.71 o 
  -6   7   7        8.88        5.35      8.00 o 
  -5   7   7        0.13       -1.27      6.80 o 
  -4   7   7       24.19       14.20      7.54 o 
  -3   7   7      113.60       95.45      9.83 o 
  -2   7   7        0.99        0.93      6.54 o 
  -1   7   7       21.39       23.19      7.44 o 
   0   7   7        4.18        8.16      4.47 o 
   1   7   7        1.86        2.15      6.08 o 
   2   7   7        3.05        0.97      5.49 o 
   3   7   7       17.14       16.84      6.52 o 
   4   7   7        0.24       -2.48      6.55 o 
   5   7   7        0.63        1.07      6.71 o 
   6   7   7        0.01       -2.25      7.55 o 
   7   7   7        0.01       -0.10      7.87 o 
   8   7   7        2.97       -2.25      8.53 o 
  -6   8   7        0.11        1.33      7.46 o 
  -5   8   7        4.71        1.16      9.52 o 
  -4   8   7        0.55       -0.60      7.11 o 
  -3   8   7       10.19       11.66      7.51 o 
  -2   8   7        3.58        3.25      7.21 o 
  -1   8   7       17.90       16.82      8.01 o 
   0   8   7        4.74        2.10      4.74 o 
   1   8   7       18.41       16.20      7.57 o 
   2   8   7       10.41       21.36     11.96 o 
   3   8   7        0.33        5.73      6.52 o 
   4   8   7        2.87        1.65      6.77 o 
   5   8   7        0.01        4.43      7.01 o 
   6   8   7        0.18       -0.85      7.87 o 
   7   8   7        3.49        5.15      7.91 o 
  -4   9   7        0.23        1.89      7.42 o 
  -3   9   7        5.19        4.40      7.78 o 
  -2   9   7       20.82       11.69      7.71 o 
  -1   9   7        0.86        2.95      7.72 o 
   0   9   7       12.29       12.36      5.55 o 
   1   9   7       12.06       11.97      7.33 o 
   2   9   7        2.84        3.41      6.65 o 
   3   9   7        6.49       11.26      8.32 o 
   4   9   7        0.02       -0.69      8.08 o 
   5   9   7        0.33       -1.03      8.24 o 
  -2  10   7        0.68        3.46      8.29 o 
  -1  10   7        1.41       -2.15      8.30 o 
   0  10   7        6.53        7.22      5.91 o 
   1  10   7        4.41        7.51      8.04 o 
   2  10   7        4.03        4.89      8.76 o 
   3  10   7        1.51        4.63      8.39 o 
  -4  -9   8        4.47       12.17      8.67 o 
  -3  -9   8        0.00        1.63      7.37 o 
  -2  -9   8        9.28       16.10      8.28 o 
  -1  -9   8        0.15        3.57      7.76 o 
   0  -9   8        0.02       -1.07      5.28 o 
   1  -9   8        1.36        2.33      7.18 o 
   2  -9   8        0.34        0.78      7.83 o 
   3  -9   8        0.76       10.50      7.93 o 
  -6  -8   8       16.19       16.27      9.48 o 
  -5  -8   8        0.00        1.38      8.15 o 
  -4  -8   8        0.63       -1.89      7.37 o 
  -3  -8   8        3.10        6.09      7.56 o 
  -2  -8   8       36.94       40.71      8.33 o 
  -1  -8   8       10.49       19.68      7.34 o 
   0  -8   8        3.82        2.76      4.97 o 
   1  -8   8        6.66        7.65      6.94 o 
   2  -8   8       15.54       10.88      7.35 o 
   3  -8   8        3.85       -3.06      7.55 o 
   4  -8   8       13.42        4.24      9.52 o 
   5  -8   8        0.49        4.63      7.76 o 
  -7  -7   8       96.03       69.11     28.86 o 
  -6  -7   8       17.73       19.48      8.72 o 
  -5  -7   8        5.64       13.38      8.39 o 
  -4  -7   8        7.06       14.96      7.91 o 
  -3  -7   8       37.26       52.67      8.46 o 
  -2  -7   8        0.85        6.12      6.49 o 
  -1  -7   8        0.81       -0.75      6.47 o 
   0  -7   8        0.29        3.42      4.53 o 
   1  -7   8        3.11       -0.37      6.69 o 
   2  -7   8       10.80       19.55      7.05 o 
   3  -7   8        0.02       -2.00      6.40 o 
   4  -7   8        0.01       -2.16      7.08 o 
   5  -7   8       10.05       10.77      7.84 o 
   6  -7   8        1.17        0.07      7.43 o 
  -8  -6   8       18.00        5.56      8.70 o 
  -7  -6   8       14.43       15.81      8.49 o 
  -6  -6   8        4.25        2.17      8.19 o 
  -5  -6   8       15.31       21.41      8.27 o 
  -4  -6   8       18.29       21.49      7.56 o 
  -3  -6   8        0.84        2.01      6.58 o 
  -2  -6   8        8.68       11.14      6.05 o 
  -1  -6   8        9.83        4.85      6.17 o 
   0  -6   8        3.91        3.56      4.16 o 
   1  -6   8        9.04       14.70      6.25 o 
   2  -6   8       76.40       63.62      7.83 o 
   3  -6   8       57.46       47.62      8.49 o 
   4  -6   8        3.91        4.18      6.67 o 
   5  -6   8        0.16       -4.27      6.99 o 
   6  -6   8       11.94        7.83      8.08 o 
   7  -6   8        1.42       -3.59      7.65 o 
  -8  -5   8        0.01       -2.92      7.50 o 
  -7  -5   8        7.05       15.56      7.69 o 
  -6  -5   8       10.68       12.87      8.42 o 
  -5  -5   8      232.26      224.90     11.99 o 
  -4  -5   8       18.17       30.05      8.35 o 
  -3  -5   8        7.49       12.81      5.97 o 
  -2  -5   8       10.66       17.25      5.92 o 
  -1  -5   8       11.89        9.59      5.31 o 
   0  -5   8       60.50       58.62      4.63 o 
   1  -5   8        1.26        3.46      5.04 o 
   2  -5   8        2.83        3.95      5.70 o 
   3  -5   8       13.67       12.48      6.58 o 
   4  -5   8       12.02        7.73      6.86 o 
   5  -5   8        4.55        0.49      6.66 o 
   6  -5   8        0.01        2.78      7.07 o 
   7  -5   8        0.49        4.95      7.48 o 
   8  -5   8        2.87        0.24      7.93 o 
  -9  -4   8        6.20        8.78      8.29 o 
  -8  -4   8        0.65       -3.25      7.28 o 
  -7  -4   8        7.88        4.99      7.50 o 
  -6  -4   8       16.36       17.64      7.65 o 
  -5  -4   8       12.16       29.21      6.88 o 
  -4  -4   8      200.76      235.18     12.90 o 
  -3  -4   8       65.73       59.78      6.50 o 
  -2  -4   8       67.31       70.70      6.70 o 
  -1  -4   8      412.29      445.86     18.38 o 
   0  -4   8       11.79       12.30      3.68 o 
   1  -4   8       20.10       36.51      5.55 o 
   2  -4   8       18.65       20.08      5.49 o 
   3  -4   8        4.51        1.39      5.33 o 
   4  -4   8        8.41        5.55      6.42 o 
   5  -4   8       31.44       33.77      8.21 o 
   6  -4   8       10.37       16.40      7.55 o 
   7  -4   8        6.87       -5.09      7.47 o 
   8  -4   8        0.00       -3.56      7.73 o 
   9  -4   8        0.97       -1.34      7.93 o 
  -9  -3   8        0.03       -1.94      7.69 o 
  -8  -3   8        1.83        0.34      7.15 o 
  -7  -3   8       31.88       48.98     11.98 o 
  -6  -3   8        2.98       -3.73      6.10 o 
  -5  -3   8        5.51        6.30      6.00 o 
  -4  -3   8       67.43       67.52      6.37 o 
  -3  -3   8      154.81      169.26     26.47 o 
  -2  -3   8       23.69       16.90      4.93 o 
  -1  -3   8       71.77       81.33      6.61 o 
   0  -3   8       87.15       84.79      6.81 o 
   1  -3   8       14.02       18.25      4.87 o 
   2  -3   8       85.99      104.51      6.50 o 
   3  -3   8      186.14      180.93     13.55 o 
   4  -3   8       50.23       51.43     14.33 o 
   5  -3   8      257.98      268.99     37.91 o 
   6  -3   8      409.10      428.21     52.46 o 
   7  -3   8       67.97       75.43      9.60 o 
   8  -3   8       13.89       15.36      8.17 o 
   9  -3   8        0.53       -7.53      8.16 o 
  -9  -2   8        5.64        7.74      7.29 o 
  -8  -2   8       27.35       32.95     10.53 o 
  -7  -2   8        0.41        2.28      6.92 o 
  -6  -2   8        6.19       12.55      6.11 o 
  -5  -2   8        7.19       14.11      5.99 o 
  -4  -2   8       67.19       67.32      6.59 o 
  -3  -2   8       19.85       20.09      5.00 o 
  -2  -2   8        6.71        8.04      4.01 o 
  -1  -2   8      186.86      151.69      8.44 o 
   0  -2   8      197.00      185.07      9.17 o 
   1  -2   8      133.69      142.32      7.20 o 
   2  -2   8      251.06      283.99     16.14 o 
   3  -2   8        5.98        5.98      4.69 o 
   4  -2   8       13.35        7.95      5.35 o 
   5  -2   8      156.21      163.80     22.16 o 
   6  -2   8        5.09        7.56      6.66 o 
   7  -2   8      101.70      122.53     10.31 o 
   8  -2   8       16.92        1.97      8.27 o 
   9  -2   8        3.08       -4.21      7.78 o 
  -9  -1   8        0.00       -0.23      7.42 o 
  -8  -1   8        6.82        0.72      6.94 o 
  -7  -1   8        0.01       -1.77      5.92 o 
  -6  -1   8        5.64        3.72      5.77 o 
  -5  -1   8        9.19        8.68      5.48 o 
  -4  -1   8      391.07      418.79     11.05 o 
  -3  -1   8       61.09       67.20      5.94 o 
  -2  -1   8      216.33      168.51     13.72 o 
  -1  -1   8      235.10      254.66      7.86 o 
   0  -1   8       86.90       79.06      4.36 o 
   1  -1   8       19.80       13.95      4.16 o 
   2  -1   8       17.75       20.61      4.61 o 
   3  -1   8       31.17       33.76      5.38 o 
   4  -1   8       93.14       98.26     15.83 o 
   5  -1   8        9.74        6.48      5.39 o 
   6  -1   8       15.02       20.28      6.38 o 
   7  -1   8       16.27        8.58      7.55 o 
   8  -1   8       75.69       69.94     10.02 o 
   9  -1   8        8.82       12.01      7.80 o 
  10  -1   8        0.25        0.26      8.28 o 
  -9   0   8        0.05       -3.38      7.27 o 
  -8   0   8        1.69        5.50      6.94 o 
  -7   0   8        0.07        0.25      6.49 o 
  -6   0   8        2.03       -2.73      5.40 o 
  -5   0   8       54.66       44.70     13.48 o 
  -4   0   8       14.39       16.09      4.90 o 
  -3   0   8       94.21       86.90      6.74 o 
  -2   0   8      209.28      194.84     26.84 o 
  -1   0   8      111.53       90.28     14.40 o 
   0   0   8      547.64      561.75     15.03 o 
   1   0   8      225.32      218.67      7.36 o 
   2   0   8      219.44      228.89      7.86 o 
   3   0   8      673.57      751.32     13.28 o 
   4   0   8       97.32       86.02     12.57 o 
   5   0   8       43.91       52.26      6.67 o 
   6   0   8        5.94        4.97      5.85 o 
   7   0   8        1.07        3.18      6.03 o 
   8   0   8        0.71        6.94      7.68 o 
   9   0   8        0.80        0.33      8.38 o 
  10   0   8        8.61       10.28      8.83 o 
  -9   1   8        0.33        1.79      6.83 o 
  -8   1   8        2.57       -1.27      9.31 o 
  -7   1   8        4.30        5.84      6.13 o 
  -6   1   8        3.35        5.49      6.40 o 
  -5   1   8        0.17        4.63      6.02 o 
  -4   1   8       20.09       29.45      5.36 o 
  -3   1   8       13.92       18.95      4.73 o 
  -2   1   8      124.13      125.64      8.68 o 
  -1   1   8       18.49       12.75      4.04 o 
   0   1   8      224.67      222.56      5.16 o 
   1   1   8      196.35      206.80     17.23 o 
   2   1   8      200.03      221.69      7.85 o 
   3   1   8      272.11      277.70     14.38 o 
   4   1   8      585.34      570.25     36.35 o 
   5   1   8       39.13       28.90      7.70 o 
   6   1   8        6.87        3.15      6.15 o 
   7   1   8       10.51        6.39      6.87 o 
   8   1   8        0.78        1.05      6.93 o 
   9   1   8        0.00        0.41      7.69 o 
  10   1   8       16.54        9.45      8.93 o 
  -9   2   8        0.10       -2.94      7.74 o 
  -8   2   8       13.05       15.11     10.52 o 
  -7   2   8        6.35       11.32      7.16 o 
  -6   2   8       78.42       60.28      8.87 o 
  -5   2   8        0.06        2.38      5.38 o 
  -4   2   8       26.26       21.76      5.16 o 
  -3   2   8       68.93       86.67     14.14 o 
  -2   2   8      256.93      272.42      8.76 o 
  -1   2   8       15.80       20.36      4.61 o 
   0   2   8      261.86      260.89      5.71 o 
   1   2   8      205.19      234.21     15.81 o 
   2   2   8      455.47      440.18     10.61 o 
   3   2   8       83.05      115.15      7.00 o 
   4   2   8       45.07       38.78      6.56 o 
   5   2   8       99.22       94.26      9.79 o 
   6   2   8       14.48        9.38      6.07 o 
   7   2   8        3.55        0.80      6.28 o 
   8   2   8        1.84        1.39      6.54 o 
   9   2   8        5.78        7.52      7.31 o 
  10   2   8        0.86        3.22      7.75 o 
  -9   3   8        0.51       -5.34      8.35 o 
  -8   3   8        1.17        3.46      7.19 o 
  -7   3   8        0.12       -2.01      7.08 o 
  -6   3   8       63.61       68.56      8.17 o 
  -5   3   8        9.90       11.93      6.10 o 
  -4   3   8        4.22        5.02      5.25 o 
  -3   3   8      183.30      167.59      8.10 o 
  -2   3   8        7.90       10.37      4.85 o 
  -1   3   8       33.59       27.06      6.83 o 
   0   3   8      626.21      698.81     14.81 o 
   1   3   8      226.68      238.16      8.63 o 
   2   3   8      111.40      148.88      7.66 o 
   3   3   8       77.54       82.18      7.00 o 
   4   3   8       11.45       10.18      5.76 o 
   5   3   8        0.14       -3.21      5.68 o 
   6   3   8        0.77        3.59      5.77 o 
   7   3   8       11.37       14.06      7.44 o 
   8   3   8        3.20        2.08      7.77 o 
   9   3   8        1.26        2.81      7.50 o 
  -8   4   8        6.70        6.47      7.95 o 
  -7   4   8        0.08        2.07      7.69 o 
  -6   4   8        2.11       -0.31      6.35 o 
  -5   4   8        5.29        4.36      6.52 o 
  -4   4   8        8.34        8.96      6.38 o 
  -3   4   8       37.50       37.62      6.27 o 
  -2   4   8       16.35        6.35      4.72 o 
  -1   4   8       92.47       99.80      8.35 o 
   0   4   8       90.65       73.63      9.29 o 
   1   4   8      576.35      605.33     13.36 o 
   2   4   8       37.17       31.70      6.10 o 
   3   4   8        7.87        8.47      5.86 o 
   4   4   8       19.46       19.75      6.00 o 
   5   4   8        0.46       -1.57      5.50 o 
   6   4   8        8.37        2.09      6.11 o 
   7   4   8       16.91        9.46      7.05 o 
   8   4   8        0.81        0.27      7.15 o 
   9   4   8        0.00       -1.25      7.13 o 
  -8   5   8        0.35        3.02      7.87 o 
  -7   5   8        6.55        1.19      7.43 o 
  -6   5   8        1.03        5.14      6.80 o 
  -5   5   8        2.76        0.54      6.51 o 
  -4   5   8       58.71       58.62      8.79 o 
  -3   5   8      297.53      292.29     20.16 o 
  -2   5   8      142.29      128.27     11.29 o 
  -1   5   8        7.38        8.76      5.14 o 
   0   5   8       50.39       57.29      4.70 o 
   1   5   8       25.42       16.59      5.97 o 
   2   5   8       78.94       81.30     11.20 o 
   3   5   8        0.05       -0.80      5.38 o 
   4   5   8        0.21       -0.32      5.38 o 
   5   5   8       26.81       23.37      7.19 o 
   6   5   8        5.39        4.48      7.11 o 
   7   5   8        0.16        3.00      7.34 o 
   8   5   8        0.75       -5.75      7.75 o 
   9   5   8        1.13       -7.01      7.41 o 
  -7   6   8        0.71       -4.44      7.69 o 
  -6   6   8       10.12       11.62      7.67 o 
  -5   6   8        0.07        4.42      6.68 o 
  -4   6   8       12.52       19.51      7.71 o 
  -3   6   8      332.80      306.32     13.78 o 
  -2   6   8        0.73        4.12      6.58 o 
  -1   6   8       14.24       19.58      6.55 o 
   0   6   8        9.07        7.28      4.26 o 
   1   6   8        6.47        3.10      6.34 o 
   2   6   8       16.42       10.86      6.16 o 
   3   6   8        0.17        0.80      5.48 o 
   4   6   8        7.05        6.70      6.28 o 
   5   6   8        5.59        6.47      7.23 o 
   6   6   8        0.00       -0.88      6.89 o 
   7   6   8        0.17       -3.64      6.92 o 
   8   6   8        0.03        1.64      7.74 o 
  -6   7   8        0.88        1.62      7.59 o 
  -5   7   8        0.51       -2.03      7.36 o 
  -4   7   8        4.74       -2.67      7.27 o 
  -3   7   8       57.69       58.76      9.57 o 
  -2   7   8      104.63      115.96     10.43 o 
  -1   7   8       25.52       21.17      7.31 o 
   0   7   8        1.29        1.79      4.65 o 
   1   7   8       10.86        3.20      6.78 o 
   2   7   8        2.29        7.61      6.94 o 
   3   7   8        9.52       16.94      6.77 o 
   4   7   8       14.31        9.93      7.12 o 
   5   7   8        0.61       -1.53      6.50 o 
   6   7   8        0.04        0.91      7.52 o 
   7   7   8        0.03       -6.05      7.28 o 
  -5   8   8        3.78       -3.19      8.29 o 
  -4   8   8        0.33        3.69      7.90 o 
  -3   8   8       18.59       18.24      9.07 o 
  -2   8   8       18.39       15.18      8.15 o 
  -1   8   8       70.54       60.20     12.44 o 
   0   8   8        0.01        2.98      4.92 o 
   1   8   8        0.09        1.39      6.87 o 
   2   8   8        1.91        3.97      6.80 o 
   3   8   8        2.19        1.85      6.64 o 
   4   8   8        1.10        0.21      7.24 o 
   5   8   8        0.55        6.20      6.99 o 
   6   8   8        0.10        0.93      7.20 o 
  -4   9   8        0.32       -1.33      7.41 o 
  -3   9   8        1.12        0.75      7.43 o 
  -2   9   8        2.31        6.96      7.71 o 
  -1   9   8        9.80        6.55      7.65 o 
   0   9   8        0.02       -0.86      5.25 o 
   1   9   8        0.09       -3.01      7.11 o 
   2   9   8        6.35        2.82      7.73 o 
   3   9   8        1.04        1.46      7.90 o 
   4   9   8        0.01       -0.25      7.72 o 
   5   9   8        1.23        2.73      7.90 o 
  -1  10   8        0.87        1.46      8.28 o 
   0  10   8        5.74        3.26      5.92 o 
   1  10   8       12.95        1.93      8.87 o 
   2  10   8        1.18        2.52      8.33 o 
  -3  -9   9        1.25        2.04      7.24 o 
  -2  -9   9       18.45       14.98      8.54 o 
  -1  -9   9        7.50        5.37      7.09 o 
   0  -9   9        2.33        0.31      5.41 o 
   1  -9   9        1.80        3.13      7.27 o 
   2  -9   9        0.03        4.78      7.61 o 
  -5  -8   9       10.68        8.29      8.10 o 
  -4  -8   9        9.02       12.01      8.39 o 
  -3  -8   9       20.09       12.04      8.30 o 
  -2  -8   9        6.32        5.34      7.75 o 
  -1  -8   9        0.98        0.49      7.80 o 
   0  -8   9        0.20        2.81      5.26 o 
   1  -8   9        1.42       -1.38      6.83 o 
   2  -8   9        2.01        1.41      7.62 o 
   3  -8   9        1.42        0.41      7.76 o 
   4  -8   9        2.10        4.99      7.93 o 
  -6  -7   9       11.73        9.37      8.13 o 
  -5  -7   9        1.63        3.27      7.86 o 
  -4  -7   9       17.17       13.03      7.98 o 
  -3  -7   9        0.56        1.32      7.58 o 
  -2  -7   9       41.00       35.59      7.95 o 
  -1  -7   9        0.43        0.67      6.70 o 
   0  -7   9       51.93       41.22      5.70 o 
   1  -7   9       21.33       28.68      7.64 o 
   2  -7   9       12.03       15.37      7.05 o 
   3  -7   9       18.04       11.28      8.01 o 
   4  -7   9       14.51       17.21      7.74 o 
   5  -7   9       15.37       22.92      8.60 o 
   6  -7   9        5.97        3.75      8.20 o 
  -7  -6   9       13.41        9.84      8.01 o 
  -6  -6   9        0.03        0.31      7.63 o 
  -5  -6   9      223.28      189.45     40.13 o 
  -4  -6   9      131.91      138.43     12.66 o 
  -3  -6   9       57.16       46.77      8.36 o 
  -2  -6   9        5.55        6.02      8.44 o 
  -1  -6   9       10.30        5.18      6.46 o 
   0  -6   9       31.11       31.43      4.86 o 
   1  -6   9        0.32        3.32      6.19 o 
   2  -6   9       16.64        9.82      6.30 o 
   3  -6   9        0.50        1.63      6.19 o 
   4  -6   9        0.22       -4.65      6.72 o 
   5  -6   9        4.89        5.12      7.03 o 
   6  -6   9        4.13        4.52      6.87 o 
   7  -6   9        5.54       11.47      9.09 o 
  -8  -5   9       10.65        4.62      7.81 o 
  -7  -5   9        1.99       -0.83      7.43 o 
  -6  -5   9      229.70      203.43     30.60 o 
  -5  -5   9        0.49        2.02      7.52 o 
  -4  -5   9       94.37       76.08      8.60 o 
  -3  -5   9        6.91       13.48      6.86 o 
  -2  -5   9       92.08       88.78      7.81 o 
  -1  -5   9       37.11       39.95      8.07 o 
   0  -5   9        2.44        4.15      3.94 o 
   1  -5   9       17.42       12.86      6.28 o 
   2  -5   9        0.00        1.89      5.59 o 
   3  -5   9       38.55       37.37      7.21 o 
   4  -5   9        3.48        4.63      6.35 o 
   5  -5   9        1.09        3.92      6.74 o 
   6  -5   9        4.06       -2.75      7.36 o 
   7  -5   9        0.07        0.55      6.87 o 
   8  -5   9        0.12        5.74      7.96 o 
  -8  -4   9        7.73        2.73      8.14 o 
  -7  -4   9       14.99        6.53      7.93 o 
  -6  -4   9      121.01      126.78     17.70 o 
  -5  -4   9       97.80       94.22     16.57 o 
  -4  -4   9        0.02       -4.04      7.22 o 
  -3  -4   9       29.71       29.77      6.57 o 
  -2  -4   9        0.21        0.40      5.42 o 
  -1  -4   9        0.56        3.71      5.28 o 
   0  -4   9        0.30        2.01      3.42 o 
   1  -4   9        9.13        6.50      5.03 o 
   2  -4   9        5.17        9.30      5.51 o 
   3  -4   9        1.06       -1.57      5.57 o 
   4  -4   9        0.39        2.40      6.40 o 
   5  -4   9        9.17        5.26      6.67 o 
   6  -4   9        0.45        0.23      7.18 o 
   7  -4   9        6.02       11.06      8.01 o 
   8  -4   9        1.56        3.09      7.02 o 
  -9  -3   9        0.94        1.85      7.89 o 
  -8  -3   9       13.13       10.45      8.42 o 
  -7  -3   9        0.18       -2.89      7.08 o 
  -6  -3   9       47.26       45.77      8.38 o 
  -5  -3   9        4.01       10.46      6.67 o 
  -4  -3   9       28.80       29.49      6.44 o 
  -3  -3   9        0.01       -4.55      5.54 o 
  -2  -3   9       97.09       94.93     11.24 o 
  -1  -3   9       12.10       11.95      4.81 o 
   0  -3   9       19.95       17.41      3.67 o 
   1  -3   9        0.68        2.30      5.08 o 
   2  -3   9        4.14        2.32      4.88 o 
   3  -3   9       90.00      123.57     21.96 o 
   4  -3   9       23.56       20.94      6.39 o 
   5  -3   9       53.65       45.87      7.76 o 
   6  -3   9       42.41       34.74      7.96 o 
   7  -3   9       22.94       13.65      8.45 o 
   8  -3   9        6.71        0.50      7.84 o 
   9  -3   9        0.48        0.30      7.44 o 
  -9  -2   9       14.16        2.79     10.16 o 
  -8  -2   9        1.67        1.70      7.09 o 
  -7  -2   9       34.51       31.97     14.70 o 
  -6  -2   9        3.09        4.75      6.40 o 
  -5  -2   9       88.34       93.04      8.16 o 
  -4  -2   9        0.01       -2.11      5.29 o 
  -3  -2   9      100.12       95.85      8.79 o 
  -2  -2   9        0.04        0.56      4.49 o 
  -1  -2   9       14.87       13.26      4.60 o 
   0  -2   9       53.15       44.59      4.97 o 
   1  -2   9      338.51      350.01      9.95 o 
   2  -2   9      126.20      120.33      7.15 o 
   3  -2   9        0.96        0.43      4.71 o 
   4  -2   9        8.38       10.17      5.20 o 
   5  -2   9        9.85        4.72      5.64 o 
   6  -2   9       32.40       32.57      7.84 o 
   7  -2   9        6.83        8.00      7.87 o 
   8  -2   9        2.88       -0.51      7.83 o 
   9  -2   9        3.91        0.48      7.51 o 
  -9  -1   9        5.40        1.32      7.77 o 
  -8  -1   9        2.65       -2.36      7.15 o 
  -7  -1   9        0.19        0.93      6.74 o 
  -6  -1   9        6.14        6.35      6.01 o 
  -5  -1   9       30.95       31.13      6.75 o 
  -4  -1   9        0.98        0.06      4.48 o 
  -3  -1   9        8.55        5.04      4.76 o 
  -2  -1   9       15.51       14.65      4.70 o 
  -1  -1   9        0.00        1.33      3.90 o 
   0  -1   9       43.39       43.32     10.89 o 
   1  -1   9       10.55        4.53      4.53 o 
   2  -1   9       16.49       12.23      4.90 o 
   3  -1   9       28.70       22.58      5.33 o 
   4  -1   9      221.39      196.33     13.55 o 
   5  -1   9        3.22        6.94      5.72 o 
   6  -1   9       77.25       77.60      8.07 o 
   7  -1   9       90.82      100.80      9.65 o 
   8  -1   9        2.23        2.41      7.65 o 
   9  -1   9       22.04       21.24      8.59 o 
  -9   0   9        1.08        0.23      6.69 o 
  -8   0   9        0.02        1.00      6.76 o 
  -7   0   9       36.07       21.43      9.20 o 
  -6   0   9       21.81       17.99      9.92 o 
  -5   0   9        3.58        3.14      5.59 o 
  -4   0   9        0.69       -1.05      4.69 o 
  -3   0   9       24.09       17.61      4.94 o 
  -2   0   9       60.13       49.72      7.79 o 
  -1   0   9       46.58       44.67      5.06 o 
   0   0   9        0.14       -1.27      2.76 o 
   1   0   9        7.51        9.75      4.69 o 
   2   0   9       32.41       27.47      4.91 o 
   3   0   9        9.38        5.46      4.96 o 
   4   0   9       51.57       41.68      6.43 o 
   5   0   9       39.52       40.65     13.37 o 
   6   0   9       57.27       47.66      7.30 o 
   7   0   9       10.20        3.15      7.15 o 
   8   0   9       22.34       13.97      8.38 o 
   9   0   9       10.20        6.04      8.41 o 
  -9   1   9        1.20       -2.07      7.47 o 
  -8   1   9        0.69       -1.47      6.49 o 
  -7   1   9       21.05       13.22      7.40 o 
  -6   1   9        0.06        3.92      6.24 o 
  -5   1   9        6.74        7.60      5.88 o 
  -4   1   9        6.59        4.47      5.10 o 
  -3   1   9        0.75        4.16      4.63 o 
  -2   1   9      316.02      360.27     12.16 o 
  -1   1   9        6.20        7.02      4.54 o 
   0   1   9        8.53       10.41      3.10 o 
   1   1   9        1.25        3.24      4.41 o 
   2   1   9        3.79       -0.11      4.13 o 
   3   1   9       59.90       57.46      5.89 o 
   4   1   9      190.54      186.65     17.92 o 
   5   1   9       11.53        7.57      6.46 o 
   6   1   9       19.47       23.16     12.24 o 
   7   1   9        2.24       13.03      6.79 o 
   8   1   9        5.94        3.75      7.42 o 
   9   1   9       28.36       19.87      8.74 o 
  -9   2   9        0.05        4.34      8.05 o 
  -8   2   9        0.58        8.08      6.98 o 
  -7   2   9        6.20        4.84      6.98 o 
  -6   2   9       16.15       14.55      6.99 o 
  -5   2   9        0.38        2.41      6.02 o 
  -4   2   9        2.89        8.96      5.32 o 
  -3   2   9        1.88        3.46      4.53 o 
  -2   2   9      118.02      119.22      6.98 o 
  -1   2   9       17.02       12.66      4.59 o 
   0   2   9       33.84       21.67      3.89 o 
   1   2   9        2.63        2.79      4.50 o 
   2   2   9        0.00       -2.51      4.69 o 
   3   2   9      183.75      164.70      8.33 o 
   4   2   9       26.94       40.49      6.39 o 
   5   2   9       35.83       34.69      9.16 o 
   6   2   9       34.37       20.78      6.68 o 
   7   2   9        0.17        3.31      6.55 o 
   8   2   9        3.48        5.37      6.64 o 
   9   2   9        0.64       -4.21      7.92 o 
  -8   3   9        0.61        2.31      7.06 o 
  -7   3   9       15.85       17.56      7.44 o 
  -6   3   9        1.55        2.57      6.67 o 
  -5   3   9       46.40       38.76      9.24 o 
  -4   3   9        1.87        0.94      5.39 o 
  -3   3   9       83.98       96.48      7.32 o 
  -2   3   9        2.08        1.60      4.93 o 
  -1   3   9       31.60       34.82      5.62 o 
   0   3   9       12.53        4.21      3.54 o 
   1   3   9       44.22       40.36      6.17 o 
   2   3   9      210.08      192.84      8.62 o 
   3   3   9        0.05        1.55      5.42 o 
   4   3   9        0.45        1.85      5.72 o 
   5   3   9       56.15       62.80      7.92 o 
   6   3   9        2.17       -0.62      5.86 o 
   7   3   9       18.85       26.32      8.20 o 
   8   3   9        5.44        8.69      7.20 o 
   9   3   9        0.00       -5.71      7.61 o 
  -8   4   9        2.04        1.56      8.09 o 
  -7   4   9        8.70       10.15      7.64 o 
  -6   4   9        0.22        0.47      6.50 o 
  -5   4   9        5.12        2.41      6.43 o 
  -4   4   9        0.90        4.10      5.66 o 
  -3   4   9       19.08       17.12      5.98 o 
  -2   4   9        6.64        8.90      5.36 o 
  -1   4   9      231.30      205.98     22.81 o 
   0   4   9       56.54       49.37      7.18 o 
   1   4   9      204.47      196.06     10.70 o 
   2   4   9       21.76       26.85      6.64 o 
   3   4   9        2.08        7.59      6.01 o 
   4   4   9        0.19        0.88      5.97 o 
   5   4   9        1.47       -1.32      6.27 o 
   6   4   9       34.07       29.12      7.05 o 
   7   4   9        0.01       -1.10      6.99 o 
   8   4   9        2.80       -3.34      7.51 o 
   9   4   9        0.32       -0.82      8.07 o 
  -7   5   9        5.86       14.15      7.67 o 
  -6   5   9        3.11       -0.74      7.44 o 
  -5   5   9        0.64       -2.20      6.43 o 
  -4   5   9       10.00        7.71      8.42 o 
  -3   5   9       37.33       34.47      9.57 o 
  -2   5   9        6.30       -1.81      6.10 o 
  -1   5   9        2.93        6.28      5.58 o 
   0   5   9       46.61       48.38      4.69 o 
   1   5   9       12.14        4.88      5.66 o 
   2   5   9       36.43       37.73      7.28 o 
   3   5   9       60.38       52.40      7.82 o 
   4   5   9        1.77       -1.96      6.45 o 
   5   5   9        0.00        1.06      6.47 o 
   6   5   9        8.51       10.36      7.16 o 
   7   5   9        2.50       -2.18      7.12 o 
   8   5   9        0.33        6.82      8.89 o 
  -7   6   9        4.28        1.15      8.29 o 
  -6   6   9        1.75        5.36      7.58 o 
  -5   6   9        5.53        2.46      6.87 o 
  -4   6   9        0.53        1.50      7.33 o 
  -3   6   9       39.69       33.18      7.94 o 
  -2   6   9       34.87       30.57      8.17 o 
  -1   6   9       97.30       93.00      8.69 o 
   0   6   9       60.56       59.80      5.40 o 
   1   6   9       17.62       20.31      6.41 o 
   2   6   9       34.27       16.72      7.08 o 
   3   6   9        1.14        1.93      6.26 o 
   4   6   9       27.06       14.97      7.16 o 
   5   6   9        7.49       15.00      7.23 o 
   6   6   9        0.04        7.89      7.38 o 
   7   6   9        0.53        0.64      6.97 o 
   8   6   9        5.79        3.26      8.04 o 
  -6   7   9        3.39        4.93      7.78 o 
  -5   7   9        0.00       -1.85      7.13 o 
  -4   7   9        7.55       14.17      7.84 o 
  -3   7   9       25.77       19.65      7.98 o 
  -2   7   9       10.41        6.29      7.85 o 
  -1   7   9       79.52       83.34      9.27 o 
   0   7   9        1.88        0.44      4.63 o 
   1   7   9        0.21       -0.76      5.87 o 
   2   7   9        0.04       -1.03      6.55 o 
   3   7   9       16.11       20.25      7.54 o 
   4   7   9        0.08        5.23      7.13 o 
   5   7   9        4.27        7.86      7.89 o 
   6   7   9        0.55        3.97      7.43 o 
   7   7   9        0.00       -1.06      7.68 o 
  -5   8   9        0.29        0.78      7.81 o 
  -4   8   9        1.03       -5.05      7.90 o 
  -3   8   9        3.35       -4.97      8.00 o 
  -2   8   9        0.72        0.43      7.15 o 
  -1   8   9        6.67       12.77      8.15 o 
   0   8   9       26.99       27.69      5.97 o 
   1   8   9        7.61        9.29      7.84 o 
   2   8   9        3.44        7.79      7.15 o 
   3   8   9        5.30        2.91      7.60 o 
   4   8   9        2.56        2.29      8.01 o 
   5   8   9        0.11        0.94      7.46 o 
   6   8   9        4.93       -0.72      7.91 o 
  -3   9   9        0.45        2.65      8.09 o 
  -2   9   9        2.61        4.48      7.65 o 
  -1   9   9       23.20       20.71      8.90 o 
   0   9   9        9.14        8.77      5.83 o 
   1   9   9       20.36       20.43      9.21 o 
   2   9   9        0.06       -4.00      7.64 o 
   3   9   9        0.00        1.87      7.86 o 
   4   9   9        0.20        1.93      7.33 o 
  -1  -9  10        6.73        5.11      8.45 o 
   0  -9  10        0.15       -0.72      5.64 o 
  -4  -8  10       10.34        7.02      8.33 o 
  -3  -8  10        0.33        3.89      7.53 o 
  -2  -8  10       29.90       12.07      9.74 o 
  -1  -8  10        5.20        9.41      6.76 o 
   0  -8  10       12.89       11.88      5.71 o 
   1  -8  10        1.15        0.18      8.04 o 
   2  -8  10        1.53        3.66      7.05 o 
   3  -8  10        2.10        4.44      7.55 o 
   4  -8  10        0.03        6.96      7.93 o 
  -5  -7  10        8.90        9.05      7.78 o 
  -4  -7  10        3.52        6.16      7.52 o 
  -3  -7  10       12.29        7.64      7.44 o 
  -2  -7  10       58.27       70.49      9.28 o 
  -1  -7  10       56.77       49.26      9.04 o 
   0  -7  10       15.29       19.36      5.71 o 
   1  -7  10        2.46        1.65      7.08 o 
   2  -7  10        3.81       -0.29      7.11 o 
   3  -7  10        0.49        2.09      7.87 o 
   4  -7  10        0.03        2.04      6.74 o 
   5  -7  10        5.48        5.66      8.36 o 
  -6  -6  10        0.28       -5.60      7.38 o 
  -5  -6  10        0.00       -1.63      7.39 o 
  -4  -6  10        1.05        2.22      7.19 o 
  -3  -6  10        9.04        8.17      7.31 o 
  -2  -6  10       12.20        6.24      6.97 o 
  -1  -6  10       21.77       14.04      7.57 o 
   0  -6  10       87.55       73.41      6.07 o 
   1  -6  10        4.89        0.01      7.06 o 
   2  -6  10        5.73       13.52      6.76 o 
   3  -6  10        0.01       -1.35      7.83 o 
   4  -6  10        5.93        8.23      6.77 o 
   5  -6  10        1.22        0.63      7.05 o 
   6  -6  10        7.73        5.20      8.04 o 
  -7  -5  10        8.95        9.03      8.23 o 
  -6  -5  10        0.12        0.61      7.86 o 
  -5  -5  10      134.46      107.93      9.88 o 
  -4  -5  10       77.80       79.80      9.22 o 
  -3  -5  10      257.21      266.85     19.25 o 
  -2  -5  10       95.17       72.01      8.92 o 
  -1  -5  10      147.06      152.78      9.91 o 
   0  -5  10        1.34       -0.24      4.17 o 
   1  -5  10       73.78       51.92      8.83 o 
   2  -5  10       52.33       42.99      7.70 o 
   3  -5  10        0.55       -3.78      6.68 o 
   4  -5  10       12.17       12.49      6.70 o 
   5  -5  10        1.58       -0.55      6.53 o 
   6  -5  10        9.30        8.81      7.56 o 
   7  -5  10        0.17        1.29      7.89 o 
  -8  -4  10       10.38        5.21      8.14 o 
  -7  -4  10        3.42        2.07      6.53 o 
  -6  -4  10        1.85        6.53      6.98 o 
  -5  -4  10       78.31       83.93      9.35 o 
  -4  -4  10      390.39      436.61     51.74 o 
  -3  -4  10      103.57      115.71      9.09 o 
  -2  -4  10      126.33      102.31     14.72 o 
  -1  -4  10       21.22       21.02      6.26 o 
   0  -4  10       44.49       44.26      4.83 o 
   1  -4  10       27.55       27.84      6.03 o 
   2  -4  10       20.12       15.39      6.98 o 
   3  -4  10       18.44       23.19      6.72 o 
   4  -4  10       61.47       57.87      7.98 o 
   5  -4  10        6.63       -0.74      6.88 o 
   6  -4  10       10.12        4.74      7.48 o 
   7  -4  10        0.43        1.42      7.11 o 
   8  -4  10        2.41        1.74      8.08 o 
  -8  -3  10        1.13       -3.12      7.07 o 
  -7  -3  10       11.56       15.91      7.64 o 
  -6  -3  10        8.10       10.88      7.47 o 
  -5  -3  10      251.31      264.50     25.10 o 
  -4  -3  10       78.82       86.60      8.93 o 
  -3  -3  10     1176.68     1161.09     20.08 o 
  -2  -3  10       22.85       16.97      6.13 o 
  -1  -3  10       55.95       56.04      6.88 o 
   0  -3  10        9.82        4.37      3.73 o 
   1  -3  10       12.38       18.65      5.66 o 
   2  -3  10       51.46       56.92     13.79 o 
   3  -3  10        0.20       -2.65      5.33 o 
   4  -3  10       11.28       12.60      6.41 o 
   5  -3  10        1.50       -3.07      6.44 o 
   6  -3  10        1.73        3.12      7.09 o 
   7  -3  10        2.21       -1.64      7.09 o 
   8  -3  10        1.01        3.04      8.16 o 
  -8  -2  10       29.72       14.09      8.13 o 
  -7  -2  10       52.71       56.60     10.50 o 
  -6  -2  10        8.93       14.50      7.15 o 
  -5  -2  10       92.17       86.78      8.68 o 
  -4  -2  10      116.74      112.95      8.43 o 
  -3  -2  10       21.64       19.32      6.38 o 
  -2  -2  10      657.98      642.34     14.29 o 
  -1  -2  10      234.29      235.28      9.48 o 
   0  -2  10        7.45        3.85      3.50 o 
   1  -2  10      148.19      202.05     14.20 o 
   2  -2  10       65.81       50.09      6.03 o 
   3  -2  10        0.05        0.49      5.00 o 
   4  -2  10       23.43       17.75      6.28 o 
   5  -2  10       14.95       13.05      6.34 o 
   6  -2  10        0.61       -3.35      6.92 o 
   7  -2  10        0.20        0.55      7.12 o 
   8  -2  10        1.58       -5.51      7.66 o 
   9  -2  10        0.07       -2.15      7.50 o 
  -9  -1  10        6.19        7.74      9.07 o 
  -8  -1  10        2.25        2.79      7.97 o 
  -7  -1  10       38.03       27.77      8.77 o 
  -6  -1  10       12.47       17.15      6.61 o 
  -5  -1  10      126.18      147.70      9.56 o 
  -4  -1  10       25.17       21.44      5.99 o 
  -3  -1  10       57.71       60.00      7.83 o 
  -2  -1  10      234.01      222.88     16.29 o 
  -1  -1  10        5.23        5.05      4.99 o 
   0  -1  10       13.25        9.44      3.40 o 
   1  -1  10      110.11       90.84     13.29 o 
   2  -1  10        1.68        2.79      5.06 o 
   3  -1  10       14.33       11.55      5.52 o 
   4  -1  10        7.94       17.67      6.00 o 
   5  -1  10        4.76        3.32      6.21 o 
   6  -1  10       24.00       16.51      8.83 o 
   7  -1  10        7.02       17.20      7.58 o 
   8  -1  10       35.20       36.72     10.87 o 
   9  -1  10        8.52       10.03      8.11 o 
  -9   0  10        0.33       -4.06      7.98 o 
  -8   0  10        7.01        0.51      7.33 o 
  -7   0  10        8.27       10.52      9.39 o 
  -6   0  10       70.29       49.48     15.29 o 
  -5   0  10        0.16       -1.56      5.54 o 
  -4   0  10       38.79       47.04      6.60 o 
  -3   0  10        7.20        8.86      4.93 o 
  -2   0  10        3.91        5.85      4.79 o 
  -1   0  10       12.76       11.21      4.23 o 
   0   0  10       65.67       48.61     12.62 o 
   1   0  10       18.84       13.29      5.27 o 
   2   0  10       99.14       92.93      6.93 o 
   3   0  10        1.74        2.94      5.09 o 
   4   0  10        2.85       11.60      6.26 o 
   5   0  10       10.97       13.66      5.78 o 
   6   0  10       24.28       20.42      7.25 o 
   7   0  10       25.86       32.44     10.83 o 
   8   0  10        3.53       -1.07      7.06 o 
   9   0  10        1.43       -2.08      7.89 o 
  -8   1  10        0.96       -1.34      7.50 o 
  -7   1  10        2.34       -2.24      7.34 o 
  -6   1  10        0.52        0.80      6.43 o 
  -5   1  10       52.80       40.75      7.42 o 
  -4   1  10       33.19       23.65     10.92 o 
  -3   1  10       12.35       14.60      5.54 o 
  -2   1  10      155.29      199.44     16.01 o 
  -1   1  10       96.28       72.68      6.22 o 
   0   1  10       21.24       15.14      6.37 o 
   1   1  10      147.76      139.47     13.46 o 
   2   1  10        4.12        3.26      4.75 o 
   3   1  10        1.74        5.05      4.80 o 
   4   1  10       20.35       22.14      6.18 o 
   5   1  10       52.81       39.92      7.35 o 
   6   1  10        2.66       -1.72      6.23 o 
   7   1  10        8.41        8.70      7.12 o 
   8   1  10        4.33        3.70      7.72 o 
   9   1  10        0.03       -2.99      8.47 o 
  -8   2  10        1.36       -0.14      6.86 o 
  -7   2  10        3.24       -0.11      7.02 o 
  -6   2  10        4.34        6.57      6.67 o 
  -5   2  10       38.53       31.08      6.50 o 
  -4   2  10       20.25       14.80      6.08 o 
  -3   2  10       39.24       41.64     10.96 o 
  -2   2  10       52.44       34.47      5.89 o 
  -1   2  10        2.76        1.86      5.07 o 
   0   2  10       84.93       65.78     15.09 o 
   1   2  10        5.15        0.84      4.60 o 
   2   2  10        5.30        5.73      4.89 o 
   3   2  10       41.52       44.90      8.29 o 
   4   2  10       42.47       49.97      9.29 o 
   5   2  10       47.51       49.66      7.75 o 
   6   2  10       13.56       15.17      8.89 o 
   7   2  10        0.00        0.42      6.97 o 
   8   2  10        2.06        4.50      7.23 o 
   9   2  10        0.62        3.85      8.15 o 
  -8   3  10        1.52        2.85      7.73 o 
  -7   3  10        0.02        2.92      7.16 o 
  -6   3  10        0.64       -4.04      7.09 o 
  -5   3  10        0.40        8.12      6.44 o 
  -4   3  10       11.23       14.89      6.26 o 
  -3   3  10        0.70        1.43      4.95 o 
  -2   3  10        0.02        0.82      4.74 o 
  -1   3  10       16.28       13.29      5.26 o 
   0   3  10        0.18        0.38      3.63 o 
   1   3  10        1.64       -2.21      4.47 o 
   2   3  10       34.12       45.51      6.67 o 
   3   3  10      176.59      148.21     10.85 o 
   4   3  10       17.84       17.35      6.74 o 
   5   3  10      137.36      128.81     17.33 o 
   6   3  10        4.52       10.24      6.69 o 
   7   3  10        3.69        3.59      7.59 o 
   8   3  10        0.23       -2.70      7.38 o 
   9   3  10        0.10       -5.16      8.35 o 
  -8   4  10        0.04       -6.56      7.72 o 
  -7   4  10        0.42        1.16      7.24 o 
  -6   4  10        8.68        5.36      7.60 o 
  -5   4  10       12.63       13.78      6.58 o 
  -4   4  10       62.92       59.39      7.58 o 
  -3   4  10        7.06        9.01      5.83 o 
  -2   4  10       25.57       21.14      6.32 o 
  -1   4  10        8.53        6.33      5.64 o 
   0   4  10        3.41        7.44      4.05 o 
   1   4  10       26.01       30.18      6.15 o 
   2   4  10       39.40       42.27      6.99 o 
   3   4  10       20.02       24.85      6.59 o 
   4   4  10      153.47      155.68     27.45 o 
   5   4  10        0.00       -0.50      6.55 o 
   6   4  10        3.10        6.68      7.48 o 
   7   4  10       10.70        0.12      7.55 o 
   8   4  10        0.60        0.44      7.10 o 
  -7   5  10        3.54       10.88      8.44 o 
  -6   5  10        0.08        0.02      7.30 o 
  -5   5  10        0.80        4.90      6.65 o 
  -4   5  10       10.16        4.76      6.50 o 
  -3   5  10        0.87        0.60      6.49 o 
  -2   5  10       13.40        9.51      6.59 o 
  -1   5  10        8.27        8.62      6.14 o 
   0   5  10        7.65        4.14      4.19 o 
   1   5  10       51.40       54.87      7.47 o 
   2   5  10       47.16       55.11      7.88 o 
   3   5  10      130.40      132.96     17.75 o 
   4   5  10        0.28        4.50      6.62 o 
   5   5  10        1.68       12.71      7.78 o 
   6   5  10        2.30       -1.22      6.86 o 
   7   5  10        0.55       -3.51      7.23 o 
   8   5  10        3.16       -3.26      7.91 o 
  -6   6  10        3.02        5.31      8.38 o 
  -5   6  10        7.63        6.79      7.27 o 
  -4   6  10        6.86        6.41      7.49 o 
  -3   6  10        1.43        4.38      7.09 o 
  -2   6  10        2.19        1.59      6.86 o 
  -1   6  10       16.70       18.32      6.55 o 
   0   6  10       18.48       15.24      4.82 o 
   1   6  10        4.52        5.73      6.17 o 
   2   6  10       16.28       23.28      7.58 o 
   3   6  10        5.88        0.52      6.89 o 
   4   6  10        3.22        3.96      7.10 o 
   5   6  10        2.79        0.92      6.82 o 
   6   6  10        0.54        3.35      7.46 o 
   7   6  10        1.18       -0.21      7.72 o 
  -5   7  10        0.08        4.10      7.63 o 
  -4   7  10        0.05        1.16      6.45 o 
  -3   7  10        1.23        3.87      6.76 o 
  -2   7  10        0.74        2.33      7.57 o 
  -1   7  10        9.37       12.89      7.48 o 
   0   7  10       23.49       23.60      5.41 o 
   1   7  10        9.30        8.61      7.61 o 
   2   7  10        0.02       -2.69      7.37 o 
   3   7  10        2.03        0.75      6.60 o 
   4   7  10        9.08        4.90      7.06 o 
   5   7  10        0.38       -2.11      7.55 o 
   6   7  10        0.67       -6.32      8.01 o 
  -4   8  10        2.96       -0.19      8.17 o 
  -3   8  10        1.01        2.74      6.97 o 
  -2   8  10        0.62        1.04      7.84 o 
  -1   8  10       29.62       19.52      7.54 o 
   0   8  10        3.39        2.76      5.07 o 
   1   8  10        3.70        9.84      7.21 o 
   2   8  10        0.54        2.82      7.32 o 
   3   8  10        0.01       -1.13      6.44 o 
   4   8  10        0.54        2.13      7.93 o 
   5   8  10        2.02       -2.67      7.67 o 
  -2   9  10        0.00       -0.16      7.71 o 
  -1   9  10        5.10        8.20      8.09 o 
   0   9  10        1.89        2.93      5.37 o 
   1   9  10        1.13       -2.50      7.67 o 
   2   9  10        1.97        6.17      8.21 o 
   3   9  10        0.00        0.78      8.09 o 
  -3  -8  11        0.83       -0.89      7.88 o 
  -2  -8  11        1.42        3.14      8.09 o 
  -1  -8  11        0.27       -0.21      7.87 o 
   0  -8  11        0.19        4.02      5.21 o 
   1  -8  11        0.00       -3.33      7.85 o 
   2  -8  11        4.92        6.97      7.71 o 
  -5  -7  11        4.31        3.49      7.84 o 
  -4  -7  11        4.18        6.06      7.25 o 
  -3  -7  11        0.98        0.56      7.03 o 
  -2  -7  11        5.21        2.45      6.56 o 
  -1  -7  11        0.94        4.99      7.67 o 
   0  -7  11       48.83       40.13      5.91 o 
   1  -7  11       19.76       12.40      7.88 o 
   2  -7  11       12.85       13.94      7.30 o 
   3  -7  11        0.91        2.72      7.54 o 
   4  -7  11        0.16        0.22      6.76 o 
  -6  -6  11        0.01        2.75      7.76 o 
  -5  -6  11        4.36        2.72      7.52 o 
  -4  -6  11       12.57       10.51      7.83 o 
  -3  -6  11       43.10       23.96      7.88 o 
  -2  -6  11        8.19        1.69      7.19 o 
  -1  -6  11       51.99       49.93      8.46 o 
   0  -6  11        1.63        5.91      5.25 o 
   1  -6  11        4.12        5.43      7.08 o 
   2  -6  11        9.27       18.19      7.33 o 
   3  -6  11        0.31        3.19      6.84 o 
   4  -6  11        7.30       12.07      6.85 o 
   5  -6  11        2.52        8.72      8.29 o 
   6  -6  11        0.13       -3.38      8.19 o 
  -7  -5  11        4.81       -1.57      7.30 o 
  -6  -5  11        4.27        4.25      6.97 o 
  -5  -5  11        0.03       -2.11      7.05 o 
  -4  -5  11        1.73       -0.20      6.54 o 
  -3  -5  11       20.40       20.13      7.93 o 
  -2  -5  11        1.29        2.95      6.99 o 
  -1  -5  11       16.06       21.78      7.04 o 
   0  -5  11        1.69        0.44      4.65 o 
   1  -5  11        0.95        1.97      6.27 o 
   2  -5  11      147.46      124.91     23.84 o 
   3  -5  11        1.81        0.74      6.55 o 
   4  -5  11        1.43        0.30      6.25 o 
   5  -5  11       10.64       12.24      7.52 o 
   6  -5  11        1.56       -0.42      8.17 o 
  -7  -4  11        3.83        9.88      7.61 o 
  -6  -4  11       11.02       12.64      7.93 o 
  -5  -4  11        1.39        4.14      6.77 o 
  -4  -4  11        0.05       -1.97      6.60 o 
  -3  -4  11      454.96      505.35     26.84 o 
  -2  -4  11      346.68      377.26     31.95 o 
  -1  -4  11        0.26        2.34      6.53 o 
   0  -4  11        1.39        4.95      4.21 o 
   1  -4  11       42.44       46.62      7.17 o 
   2  -4  11        2.36        1.38      6.34 o 
   3  -4  11       24.45       22.28      6.86 o 
   4  -4  11        6.01        9.30      7.04 o 
   5  -4  11        4.43        0.31      7.51 o 
   6  -4  11        0.19       -2.62      7.35 o 
   7  -4  11        1.98        0.79      7.96 o 
  -8  -3  11        0.54       -4.32      7.58 o 
  -7  -3  11        0.36       -3.40      6.50 o 
  -6  -3  11       44.22       34.77     14.98 o 
  -5  -3  11       20.01       12.44      6.84 o 
  -4  -3  11      446.20      480.30     15.16 o 
  -3  -3  11        0.11        1.91      7.63 o 
  -2  -3  11        5.00       -0.03      7.18 o 
  -1  -3  11       11.43       10.57      6.60 o 
   0  -3  11        0.13       -1.62      3.79 o 
   1  -3  11       93.99       95.48     13.27 o 
   2  -3  11       12.75       21.62      6.18 o 
   3  -3  11        5.63        1.72      5.98 o 
   4  -3  11        0.10       -1.27      6.52 o 
   5  -3  11        0.06       -2.43      6.48 o 
   6  -3  11       10.56       10.81      7.32 o 
   7  -3  11        3.69        3.47      7.38 o 
   8  -3  11        0.40        6.14      8.07 o 
  -8  -2  11        0.46        0.14      7.94 o 
  -7  -2  11        3.75       -2.80      6.87 o 
  -6  -2  11        5.09        2.74      7.71 o 
  -5  -2  11        2.32       -0.17      6.67 o 
  -4  -2  11      304.20      358.47     41.69 o 
  -3  -2  11        4.53        0.72      6.89 o 
  -2  -2  11        0.13       -2.12      7.14 o 
  -1  -2  11      751.17      710.03     19.95 o 
   0  -2  11       14.79       21.46      4.19 o 
   1  -2  11       32.97       34.89      6.36 o 
   2  -2  11       12.25        5.55      5.53 o 
   3  -2  11        2.11       12.72      5.60 o 
   4  -2  11        8.49       12.18      6.19 o 
   5  -2  11       23.73       21.46      6.79 o 
   6  -2  11        2.86        2.38      6.58 o 
   7  -2  11        1.03        3.03      7.39 o 
   8  -2  11        0.21        0.66      7.87 o 
  -8  -1  11        0.15       -1.36      7.51 o 
  -7  -1  11        1.26        1.45      7.20 o 
  -6  -1  11       49.28       36.74      8.96 o 
  -5  -1  11       17.88       15.74      6.69 o 
  -4  -1  11        0.55        2.67      6.15 o 
  -3  -1  11       10.91       15.86      6.65 o 
  -2  -1  11      719.84      698.24     15.90 o 
  -1  -1  11        0.00        7.41      5.96 o 
   0  -1  11      148.70      145.49     15.42 o 
   1  -1  11      151.75      154.52      9.07 o 
   2  -1  11        3.69        2.66      5.46 o 
   3  -1  11        2.69        2.96      5.35 o 
   4  -1  11       78.01       73.90      7.83 o 
   5  -1  11        4.32        7.69      6.28 o 
   6  -1  11        1.35        1.19      6.84 o 
   7  -1  11        1.27       -0.69      7.13 o 
   8  -1  11        1.67        3.90      7.77 o 
  -8   0  11        0.02        2.59      7.28 o 
  -7   0  11       39.64       22.08     18.48 o 
  -6   0  11        4.78        6.54      7.85 o 
  -5   0  11        0.33       -2.93      6.45 o 
  -4   0  11        0.14        0.95      5.84 o 
  -3   0  11        0.26        2.01      5.51 o 
  -2   0  11       14.91       28.35      6.12 o 
  -1   0  11      151.91      148.50      8.65 o 
   0   0  11        0.60        0.04      3.80 o 
   1   0  11      102.02      111.28      7.62 o 
   2   0  11        0.73        1.53      5.20 o 
   3   0  11      176.52      161.94      9.00 o 
   4   0  11       17.54       19.30      9.46 o 
   5   0  11       31.24       41.22     12.07 o 
   6   0  11        4.33        2.58      6.41 o 
   7   0  11        0.78       -3.77      7.33 o 
   8   0  11        3.89        0.56      7.56 o 
  -8   1  11        0.03       -0.33      7.08 o 
  -7   1  11       13.80        8.41      7.20 o 
  -6   1  11        0.48       -3.63      6.97 o 
  -5   1  11        1.15       -1.40      6.23 o 
  -4   1  11       33.79       26.40     11.09 o 
  -3   1  11       87.23       77.34     25.12 o 
  -2   1  11       27.38       29.47      5.78 o 
  -1   1  11      143.02      134.12     10.61 o 
   0   1  11       80.15       93.44     11.16 o 
   1   1  11        0.05        3.83      5.44 o 
   2   1  11      128.45      141.02      8.35 o 
   3   1  11        8.21        9.94      6.01 o 
   4   1  11       99.17      103.19     13.03 o 
   5   1  11        3.39        8.32      6.44 o 
   6   1  11        5.05        3.88      6.68 o 
   7   1  11        0.70       -3.32      6.97 o 
   8   1  11        2.60        2.72      8.26 o 
  -8   2  11        5.19        3.54      8.06 o 
  -7   2  11        8.24        5.58      7.93 o 
  -6   2  11        8.34       11.04      7.72 o 
  -5   2  11      115.92       98.33      9.39 o 
  -4   2  11        0.48        0.52      6.32 o 
  -3   2  11       13.41       15.12      7.28 o 
  -2   2  11        8.43        2.63      5.42 o 
  -1   2  11        4.23       -0.52      5.45 o 
   0   2  11        2.11        1.46      3.78 o 
   1   2  11      124.21      138.16      8.20 o 
   2   2  11        0.11        0.26      5.91 o 
   3   2  11       77.89       79.20     15.81 o 
   4   2  11        0.92        3.35      6.03 o 
   5   2  11        0.36       -2.45      6.19 o 
   6   2  11        0.15        3.06      6.42 o 
   7   2  11        0.19        3.92      6.76 o 
   8   2  11        3.79        3.18      7.97 o 
  -7   3  11        0.22       -0.78      7.17 o 
  -6   3  11        0.00        1.77      6.48 o 
  -5   3  11        0.74       -0.93      6.90 o 
  -4   3  11       17.98       14.31      6.48 o 
  -3   3  11        5.97        1.30      5.83 o 
  -2   3  11        3.40        2.63      5.76 o 
  -1   3  11        1.70        5.52      5.40 o 
   0   3  11      168.59      160.82     11.38 o 
   1   3  11        8.39       11.87      5.96 o 
   2   3  11       74.79       76.37      7.72 o 
   3   3  11        0.18        4.66      6.35 o 
   4   3  11        0.27        1.62      6.65 o 
   5   3  11        0.43        3.28      6.44 o 
   6   3  11        0.01        1.87      7.12 o 
   7   3  11        0.80        2.12      7.45 o 
   8   3  11        0.06       -1.19      8.10 o 
  -7   4  11        0.52        2.30      7.36 o 
  -6   4  11        5.92        0.67      6.93 o 
  -5   4  11        0.36       -0.50      6.72 o 
  -4   4  11        2.77        1.35      6.39 o 
  -3   4  11        0.06       -0.39      5.81 o 
  -2   4  11        6.44        6.04      6.31 o 
  -1   4  11       61.38       58.39      7.34 o 
   0   4  11       18.86       12.02      4.52 o 
   1   4  11       98.73      133.22      8.85 o 
   2   4  11        0.29       -2.87      6.04 o 
   3   4  11        0.01       -1.82      5.74 o 
   4   4  11        0.02        4.41      6.35 o 
   5   4  11        7.91       21.79      6.93 o 
   6   4  11        6.04        4.92      7.41 o 
   7   4  11        0.27        3.76      8.02 o 
   8   4  11        2.19        1.54      8.20 o 
  -6   5  11        1.38        0.47      7.53 o 
  -5   5  11        8.12       11.68      6.89 o 
  -4   5  11        4.69        3.06      7.11 o 
  -3   5  11        0.00       -5.53      6.23 o 
  -2   5  11       23.82       15.96      6.55 o 
  -1   5  11        4.61       10.80      6.96 o 
   0   5  11       31.81       41.40      5.30 o 
   1   5  11        2.70        6.00      6.14 o 
   2   5  11        1.08        2.66      6.46 o 
   3   5  11        0.00        0.07      6.88 o 
   4   5  11        7.47       18.57      7.53 o 
   5   5  11        0.02       -0.65      7.24 o 
   6   5  11       11.55        5.57      7.45 o 
   7   5  11        2.19       -0.66      7.79 o 
  -6   6  11        0.11        4.42      8.37 o 
  -5   6  11        1.20        0.42      7.24 o 
  -4   6  11        0.00       -2.02      6.93 o 
  -3   6  11        8.87        8.13      7.22 o 
  -2   6  11        2.48        0.99      6.89 o 
  -1   6  11        0.87        4.97      6.36 o 
   0   6  11        5.30        5.98      4.83 o 
   1   6  11        6.27        9.48      6.81 o 
   2   6  11        0.06       -3.42      6.63 o 
   3   6  11        0.15        0.62      7.44 o 
   4   6  11        6.52        5.53      7.73 o 
   5   6  11       10.01        4.20      7.94 o 
   6   6  11        0.04       -5.03      8.23 o 
   7   6  11        0.01        4.80      7.41 o 
  -4   7  11        1.54        3.93      7.52 o 
  -3   7  11        5.79        5.17      7.53 o 
  -2   7  11        0.87        5.64      7.49 o 
  -1   7  11        1.06        2.70      6.54 o 
   0   7  11        0.42       -1.95      4.91 o 
   1   7  11        0.50       -5.68      7.11 o 
   2   7  11        0.01        0.21      7.26 o 
   3   7  11        1.55        8.09      7.09 o 
   4   7  11        0.33        1.14      7.00 o 
   5   7  11        2.70        1.13      7.82 o 
   6   7  11        0.00       -4.08      8.07 o 
  -3   8  11        0.64       -4.80      8.09 o 
  -2   8  11        0.22       -5.02      6.89 o 
  -1   8  11        1.73       -3.03      7.03 o 
   0   8  11        3.89        0.59      5.18 o 
   1   8  11        3.73        1.76      8.37 o 
   2   8  11        4.46        5.04      7.75 o 
   3   8  11        0.03       -0.27      7.66 o 
   4   8  11        2.21       10.09      8.06 o 
  -3  -7  12        0.79        1.94      6.30 o 
  -2  -7  12        4.18        4.55      8.09 o 
  -1  -7  12        0.76        4.90      7.97 o 
   0  -7  12        4.31        7.31      5.36 o 
   1  -7  12        0.21        4.62      9.70 o 
   2  -7  12        0.02       -3.27      7.86 o 
   3  -7  12       11.89       21.16      8.53 o 
  -5  -6  12        0.00        2.37      7.75 o 
  -4  -6  12        0.32        2.40      7.41 o 
  -3  -6  12        3.18        5.28      7.45 o 
  -2  -6  12        3.51        2.75      6.76 o 
  -1  -6  12        3.48        8.36      7.63 o 
   0  -6  12        0.03        4.55      5.58 o 
   1  -6  12        5.87        1.62      7.79 o 
   2  -6  12       10.17        8.00      7.89 o 
   3  -6  12        6.26       13.10      7.77 o 
   4  -6  12        5.24        4.79      8.29 o 
   5  -6  12        0.26       -1.63      8.53 o 
  -6  -5  12        0.07        4.38      6.90 o 
  -5  -5  12        0.37        5.76      7.78 o 
  -4  -5  12        1.71        6.72      6.48 o 
  -3  -5  12        0.35       -1.78      6.88 o 
  -2  -5  12        0.02        1.81      6.54 o 
  -1  -5  12      115.10      111.44     10.53 o 
   0  -5  12       95.13       83.28      6.79 o 
   1  -5  12      155.12      157.01     11.53 o 
   2  -5  12       44.66       51.69      8.56 o 
   3  -5  12        0.16       -3.79      7.42 o 
   4  -5  12        1.04        4.11      7.12 o 
   5  -5  12        0.61        2.59      8.00 o 
   6  -5  12        0.00        2.70      7.60 o 
  -6  -4  12        0.54        0.88      7.54 o 
  -5  -4  12        2.47        1.77      6.96 o 
  -4  -4  12        0.00        1.26      6.60 o 
  -3  -4  12       16.42       19.93      7.14 o 
  -2  -4  12       67.55       69.15     10.29 o 
  -1  -4  12        5.42        3.63      7.13 o 
   0  -4  12       26.72       20.64      4.95 o 
   1  -4  12       18.95       29.35      6.61 o 
   2  -4  12        7.26        0.93      7.26 o 
   3  -4  12       11.89       19.47      7.38 o 
   4  -4  12       25.83       20.00      7.17 o 
   5  -4  12        0.84       -3.69      6.78 o 
   6  -4  12        0.21        3.23      7.91 o 
   7  -4  12        0.13       -2.44     10.92 o 
  -7  -3  12        0.25       -1.46      7.08 o 
  -6  -3  12        4.16        2.48      7.06 o 
  -5  -3  12        0.12        2.35      6.80 o 
  -4  -3  12       21.64       20.44      6.96 o 
  -3  -3  12       29.77       30.43      7.51 o 
  -2  -3  12      145.20      134.42     10.61 o 
  -1  -3  12      496.37      529.20     18.88 o 
   0  -3  12      159.24      168.18     13.16 o 
   1  -3  12       12.47       10.18      6.46 o 
   2  -3  12       14.60       23.33      6.68 o 
   3  -3  12      100.59      102.74      9.16 o 
   4  -3  12       12.98       10.93      6.91 o 
   5  -3  12        1.31        4.98      7.14 o 
   6  -3  12        0.06        4.04      7.01 o 
   7  -3  12        0.20        3.30      7.74 o 
  -7  -2  12        4.69        5.29      7.39 o 
  -6  -2  12        4.42       -1.41      7.03 o 
  -5  -2  12        0.01       -0.07      6.78 o 
  -4  -2  12       64.24       72.48      8.79 o 
  -3  -2  12      149.34      124.07     19.90 o 
  -2  -2  12     1008.20     1078.56     24.91 o 
  -1  -2  12      177.91      177.61     10.72 o 
   0  -2  12        0.13        0.05      4.58 o 
   1  -2  12       10.14       14.63      6.31 o 
   2  -2  12        1.50        2.71      5.78 o 
   3  -2  12        5.28        6.59      6.45 o 
   4  -2  12        0.85        1.25      5.90 o 
   5  -2  12       11.60        4.97      7.28 o 
   6  -2  12        4.63        6.84      7.34 o 
   7  -2  12        1.77        5.52      7.53 o 
  -7  -1  12        0.39        1.26      6.85 o 
  -6  -1  12        1.51       -2.04      7.08 o 
  -5  -1  12       99.07       77.38      8.98 o 
  -4  -1  12        4.53        8.71      6.39 o 
  -3  -1  12      480.53      536.27     19.36 o 
  -2  -1  12      154.94      167.07     13.20 o 
  -1  -1  12      692.39      755.98     17.03 o 
   0  -1  12       36.90       40.55      5.48 o 
   1  -1  12       24.17       27.94      6.48 o 
   2  -1  12        0.53        2.48      6.20 o 
   3  -1  12        2.78        8.11      5.88 o 
   4  -1  12        0.00        0.74      6.13 o 
   5  -1  12        5.47        8.43      6.88 o 
   6  -1  12       15.37       18.76      7.72 o 
   7  -1  12        0.71       -1.76      7.47 o 
   8  -1  12        0.43       -0.08      8.00 o 
  -7   0  12        3.80        5.33      7.62 o 
  -6   0  12        0.89        1.50      7.47 o 
  -5   0  12       71.23       52.47      8.41 o 
  -4   0  12       23.05       15.75      6.99 o 
  -3   0  12      139.02      150.17     36.73 o 
  -2   0  12        0.06        2.18      6.21 o 
  -1   0  12       50.87       40.86      7.46 o 
   0   0  12      761.01      805.98     11.91 o 
   1   0  12      110.70      101.48      8.77 o 
   2   0  12       26.04       21.66      6.69 o 
   3   0  12        0.37        1.47      6.24 o 
   4   0  12        0.31        0.98      6.01 o 
   5   0  12        2.57        5.49      6.62 o 
   6   0  12        5.68        6.95      7.14 o 
   7   0  12        0.03        0.48      7.77 o 
   8   0  12        0.22        1.73      7.73 o 
  -7   1  12        0.13        3.80      7.20 o 
  -6   1  12        5.28        1.39      7.00 o 
  -5   1  12      123.62      113.69     15.42 o 
  -4   1  12       11.28        7.36      6.74 o 
  -3   1  12       10.91        4.43      6.24 o 
  -2   1  12        5.79        5.80      5.85 o 
  -1   1  12       27.76       25.90      6.58 o 
   0   1  12      112.66       91.87     16.12 o 
   1   1  12      119.41      136.85      9.74 o 
   2   1  12       56.20       57.78      7.97 o 
   3   1  12       59.68       47.36      7.74 o 
   4   1  12        4.98        2.03      6.70 o 
   5   1  12       18.14       20.82      7.35 o 
   6   1  12        0.34       -5.29      7.78 o 
   7   1  12        3.55        6.19      7.78 o 
   8   1  12        4.02        3.83      8.75 o 
  -7   2  12        0.01        0.39      7.17 o 
  -6   2  12        6.01       -0.67      6.98 o 
  -5   2  12       26.93       27.27      7.48 o 
  -4   2  12        9.90        5.45      6.46 o 
  -3   2  12        7.45       14.56      8.65 o 
  -2   2  12        0.86        0.24      5.56 o 
  -1   2  12        0.46       -0.96      5.59 o 
   0   2  12       35.14       35.93      4.85 o 
   1   2  12       56.77       56.51      7.54 o 
   2   2  12      305.63      343.01     12.99 o 
   3   2  12        0.82        2.50      6.58 o 
   4   2  12       19.94       25.20      7.00 o 
   5   2  12        2.71        2.33      6.97 o 
   6   2  12       20.30       20.80      8.01 o 
   7   2  12        2.33        4.85      7.45 o 
   8   2  12        2.79        0.31      8.13 o 
  -7   3  12        9.99       15.83      8.39 o 
  -6   3  12        3.00        0.88      7.67 o 
  -5   3  12        0.14       -0.32      6.97 o 
  -4   3  12        6.73       17.79      6.68 o 
  -3   3  12       83.87       76.63      8.26 o 
  -2   3  12        1.71       -1.88      5.30 o 
  -1   3  12        4.35        8.62      6.32 o 
   0   3  12        0.02       -0.80      4.06 o 
   1   3  12       41.92       51.56      7.55 o 
   2   3  12        3.00        0.01      6.37 o 
   3   3  12       36.20       42.96     11.48 o 
   4   3  12        0.15       -1.51      6.24 o 
   5   3  12       37.47       39.63      8.43 o 
   6   3  12        0.24        3.22      7.31 o 
   7   3  12        3.78        2.58      7.41 o 
   8   3  12        0.57        3.99      7.71 o 
  -6   4  12        3.41        4.71      7.43 o 
  -5   4  12        0.55        9.88      7.52 o 
  -4   4  12       18.62       12.58      7.76 o 
  -3   4  12       11.66        4.52      6.29 o 
  -2   4  12        1.38       -3.52      6.06 o 
  -1   4  12        0.03        0.99      6.12 o 
   0   4  12        0.46        3.08      4.07 o 
   1   4  12        2.72        0.55      6.28 o 
   2   4  12       24.61       28.03      7.50 o 
   3   4  12        0.05        4.30      6.51 o 
   4   4  12       36.87       37.93      8.31 o 
   5   4  12        0.08       -5.41      7.27 o 
   6   4  12        2.99        1.65      7.51 o 
   7   4  12        2.49        2.77      7.16 o 
  -6   5  12        0.01       -2.39      7.41 o 
  -5   5  12        0.23       -2.76      7.37 o 
  -4   5  12        0.63        2.41      7.25 o 
  -3   5  12        1.38       -0.12      7.11 o 
  -2   5  12        8.93        0.76      7.02 o 
  -1   5  12        4.99        6.57      6.53 o 
   0   5  12        2.48        1.19      4.50 o 
   1   5  12       15.78       16.12      6.76 o 
   2   5  12        4.39        5.15      6.59 o 
   3   5  12       32.50       35.58      8.70 o 
   4   5  12        0.05        2.98      6.83 o 
   5   5  12        4.78        4.33      7.00 o 
   6   5  12        0.94        1.10      8.12 o 
   7   5  12        2.29        1.49      8.26 o 
  -5   6  12        0.07       -0.66      7.62 o 
  -4   6  12        0.03        2.10      7.54 o 
  -3   6  12        0.18        0.93      7.26 o 
  -2   6  12        4.76        9.84      7.04 o 
  -1   6  12       14.39       14.23      7.37 o 
   0   6  12        5.18        6.69      4.88 o 
   1   6  12        0.18        4.65      7.11 o 
   2   6  12       20.79       28.68      7.90 o 
   3   6  12        0.50        0.52      7.11 o 
   4   6  12        3.91        7.28      7.83 o 
   5   6  12        0.59       -1.79      7.75 o 
   6   6  12        2.13        6.20      7.51 o 
  -4   7  12        0.07        2.19      7.83 o 
  -3   7  12        0.01        0.87      6.48 o 
  -2   7  12        1.09        2.04      7.70 o 
  -1   7  12        0.89       -1.93      7.48 o 
   0   7  12        0.04        1.81      5.00 o 
   1   7  12        3.14        9.90      7.47 o 
   2   7  12        1.88        2.31      7.97 o 
   3   7  12        3.28       -1.75      7.32 o 
   4   7  12        2.66        1.04      8.15 o 
   5   7  12        2.40        1.62      7.87 o 
  -1   8  12        1.00       -2.03      8.12 o 
   0   8  12        0.22        0.78      5.48 o 
   1   8  12        3.09        1.97      8.12 o 
   2   8  12        2.06        4.63      7.32 o 
   3   8  12        0.78        2.85      7.91 o 
  -2  -7  13        7.70        9.57      8.16 o 
  -1  -7  13        0.20        1.83      8.23 o 
   0  -7  13        0.41       -0.65      5.68 o 
   1  -7  13        5.55        7.06      7.78 o 
  -4  -6  13        2.92        9.68      7.92 o 
  -3  -6  13       12.10       10.81     10.29 o 
  -2  -6  13        2.75       -0.69      7.62 o 
  -1  -6  13        0.89        2.14      7.86 o 
   0  -6  13        3.71        5.37      5.41 o 
   1  -6  13        2.88        6.32      7.00 o 
   2  -6  13        1.43       -0.39      7.04 o 
   3  -6  13        0.71        2.37      7.66 o 
   4  -6  13        9.04        9.71      8.67 o 
  -5  -5  13        0.03        0.77      7.04 o 
  -4  -5  13        0.10       -0.17      7.00 o 
  -3  -5  13        0.09        4.25      6.69 o 
  -2  -5  13        0.01        1.75      7.04 o 
  -1  -5  13        0.65        1.76      7.34 o 
   0  -5  13        3.27        2.37      4.87 o 
   1  -5  13       17.53       17.08      7.35 o 
   2  -5  13        9.86       -0.68      7.22 o 
   3  -5  13       12.71       13.16      7.14 o 
   4  -5  13        2.93        1.72      7.68 o 
   5  -5  13        0.33       -1.05      8.01 o 
  -6  -4  13        2.46        6.53      8.35 o 
  -5  -4  13        0.03       -2.09      7.07 o 
  -4  -4  13        0.03        2.15      6.71 o 
  -3  -4  13        4.94        7.67      6.52 o 
  -2  -4  13        0.08       -2.59      6.52 o 
  -1  -4  13       11.77        8.09      6.46 o 
   0  -4  13       13.70        8.70      5.03 o 
   1  -4  13        7.61        5.43      6.95 o 
   2  -4  13        1.66        0.74      7.39 o 
   3  -4  13       10.87       14.29      7.28 o 
   4  -4  13        1.03        7.82      7.08 o 
   5  -4  13        0.19        0.47      7.28 o 
   6  -4  13        0.30       -4.18      7.91 o 
  -6  -3  13        9.65       16.29      8.00 o 
  -5  -3  13        0.24       -3.11      7.10 o 
  -4  -3  13        4.70        2.45      7.31 o 
  -3  -3  13        0.00       -1.91      6.57 o 
  -2  -3  13       19.60       18.55      8.13 o 
  -1  -3  13       42.13       37.10      8.10 o 
   0  -3  13       43.47       38.13      5.70 o 
   1  -3  13       24.14       21.77      6.89 o 
   2  -3  13       27.40       22.23      7.44 o 
   3  -3  13        9.03       12.29      6.93 o 
   4  -3  13       41.90       28.90      7.95 o 
   5  -3  13        0.68        6.47      6.92 o 
   6  -3  13        2.09        2.82      8.40 o 
  -7  -2  13        7.56        5.51      8.35 o 
  -6  -2  13        2.14        2.83      6.49 o 
  -5  -2  13        0.09        2.25      6.87 o 
  -4  -2  13        0.20        1.48      6.87 o 
  -3  -2  13       17.66       17.85      7.45 o 
  -2  -2  13        0.35        5.78      6.36 o 
  -1  -2  13        0.43        1.00      5.96 o 
   0  -2  13      127.92      127.52     10.45 o 
   1  -2  13       53.90       56.77      7.44 o 
   2  -2  13        7.74        9.73      6.46 o 
   3  -2  13        3.14        3.00      5.90 o 
   4  -2  13        1.58        3.38      7.20 o 
   5  -2  13       20.49       12.65      8.17 o 
   6  -2  13        6.79        4.22      7.74 o 
   7  -2  13        0.13        3.61      7.84 o 
  -7  -1  13        0.21        3.09      7.87 o 
  -6  -1  13        0.64        1.04      6.87 o 
  -5  -1  13        0.88        2.36      6.84 o 
  -4  -1  13        6.81        5.20      6.87 o 
  -3  -1  13       46.56       37.15      8.07 o 
  -2  -1  13        0.99       -2.65      6.12 o 
  -1  -1  13        0.08        2.39      6.59 o 
   0  -1  13      122.96      128.41     15.09 o 
   1  -1  13       11.83        8.49      6.44 o 
   2  -1  13        5.57       16.41      7.12 o 
   3  -1  13       10.28       16.47      6.69 o 
   4  -1  13        2.57        1.89      6.74 o 
   5  -1  13        1.59        6.61      7.35 o 
   6  -1  13        0.47        0.53      7.60 o 
   7  -1  13        2.05       -1.04      8.11 o 
  -7   0  13        0.29        5.84      7.41 o 
  -6   0  13        1.37       -1.09      7.21 o 
  -5   0  13        3.05        0.98      6.95 o 
  -4   0  13       10.54        1.72      6.71 o 
  -3   0  13       32.29       30.00      8.48 o 
  -2   0  13      102.76      104.00      9.74 o 
  -1   0  13      121.73      130.86      9.72 o 
   0   0  13        0.08        4.58      5.34 o 
   1   0  13      363.71      376.61     16.33 o 
   2   0  13       23.11       34.38      7.21 o 
   3   0  13        2.12        3.34      6.18 o 
   4   0  13        2.24        4.77      6.76 o 
   5   0  13        0.00        3.71      6.70 o 
   6   0  13        5.70        4.43      7.48 o 
   7   0  13       13.81       26.56      8.90 o 
  -7   1  13        4.87        0.12      8.21 o 
  -6   1  13        2.75        5.44      7.31 o 
  -5   1  13       14.25       10.90      6.70 o 
  -4   1  13       12.20        7.83      7.06 o 
  -3   1  13       22.67       14.40      6.69 o 
  -2   1  13       42.83       35.95      7.24 o 
  -1   1  13        9.74        4.73      6.47 o 
   0   1  13      341.97      339.44     17.71 o 
   1   1  13        0.25        0.35      7.24 o 
   2   1  13       39.27       43.37      8.03 o 
   3   1  13       89.20       80.29      8.75 o 
   4   1  13       10.97        2.49      7.27 o 
   5   1  13        2.85        2.63      7.27 o 
   6   1  13       15.42       16.33      7.93 o 
   7   1  13        2.68       11.75      7.99 o 
  -6   2  13        1.74       -5.25      6.77 o 
  -5   2  13       10.22        3.23      6.99 o 
  -4   2  13        1.74        4.51      6.59 o 
  -3   2  13       17.89       15.86      7.00 o 
  -2   2  13        9.37        9.20      6.29 o 
  -1   2  13        7.80       14.41      6.49 o 
   0   2  13       20.48       20.83      4.88 o 
   1   2  13       52.25       54.92      8.29 o 
   2   2  13        0.07        5.86      7.03 o 
   3   2  13        1.84        1.46      6.73 o 
   4   2  13        8.04        4.21      6.95 o 
   5   2  13        9.33        4.50      7.05 o 
   6   2  13        2.01        1.70      7.50 o 
   7   2  13        0.37       -0.52      7.61 o 
  -6   3  13        0.10       -2.14      7.11 o 
  -5   3  13        9.48        0.41      7.36 o 
  -4   3  13        5.39        5.17      7.25 o 
  -3   3  13        7.06        7.09      6.55 o 
  -2   3  13        2.96        0.96      6.21 o 
  -1   3  13       13.64       10.45      6.32 o 
   0   3  13        0.70        3.07      4.51 o 
   1   3  13       85.51       87.78      8.81 o 
   2   3  13        0.21       -0.05      6.79 o 
   3   3  13        0.07       -0.73      6.64 o 
   4   3  13       85.14       89.72     18.46 o 
   5   3  13        7.11        3.89      7.42 o 
   6   3  13        0.73        3.37      6.63 o 
   7   3  13        0.12       -3.97      8.27 o 
  -6   4  13       10.60        9.67      8.05 o 
  -5   4  13        1.53       -2.50      7.12 o 
  -4   4  13        0.00        0.70      7.12 o 
  -3   4  13       35.87       26.29      7.83 o 
  -2   4  13        2.58        6.94      6.46 o 
  -1   4  13        1.31        5.15      6.02 o 
   0   4  13        0.75       -1.78      4.65 o 
   1   4  13        9.70        7.43      7.26 o 
   2   4  13        6.42        8.38      7.59 o 
   3   4  13       76.97       78.08     12.50 o 
   4   4  13        0.36        2.35      6.98 o 
   5   4  13        0.02        1.90      7.71 o 
   6   4  13        0.61        1.43      7.95 o 
  -5   5  13        0.01       -2.21      7.47 o 
  -4   5  13        0.00       -3.78      7.20 o 
  -3   5  13        0.07        3.36      7.25 o 
  -2   5  13       17.34       20.66     15.27 o 
  -1   5  13        3.24        7.87      6.77 o 
   0   5  13        0.28       -2.89      4.69 o 
   1   5  13        2.36        3.09      7.52 o 
   2   5  13        8.28        4.76      7.09 o 
   3   5  13        6.92        2.68      7.31 o 
   4   5  13        0.07       -1.74      7.17 o 
   5   5  13        0.00       -3.02      7.82 o 
   6   5  13        9.11       12.38      8.17 o 
  -4   6  13        0.59        3.97      8.19 o 
  -3   6  13        2.63        5.35      6.87 o 
  -2   6  13        5.28       -0.31      7.79 o 
  -1   6  13        0.60        3.71      7.60 o 
   0   6  13        4.30        6.96      5.20 o 
   1   6  13       13.09       10.93      7.95 o 
   2   6  13        1.26        1.24      7.04 o 
   3   6  13        0.43       -4.58      6.79 o 
   4   6  13        0.39        3.41      7.64 o 
   5   6  13        7.18       15.65      8.50 o 
  -2   7  13        0.05       -0.22      7.73 o 
  -1   7  13        1.02        1.14      7.36 o 
   0   7  13       11.04       21.98      5.92 o 
   1   7  13        3.57        1.79      7.37 o 
   2   7  13        0.64       -4.66      7.51 o 
   3   7  13        0.10        3.59      7.56 o 
  -2  -6  14        3.08        6.30      7.74 o 
  -1  -6  14       17.23       34.91      9.13 o 
   0  -6  14        4.56        4.08      5.72 o 
   1  -6  14        0.12        3.89      8.00 o 
   2  -6  14        3.46       -3.09      8.44 o 
  -4  -5  14        0.77       -1.15      7.50 o 
  -3  -5  14        8.17        6.52      8.11 o 
  -2  -5  14       23.58       16.98      8.29 o 
  -1  -5  14       13.62        8.81      7.41 o 
   0  -5  14        3.77        5.33      5.29 o 
   1  -5  14        0.43        1.90      6.81 o 
   2  -5  14        2.26        5.31      7.60 o 
   3  -5  14        0.01       -1.90      7.56 o 
   4  -5  14        7.79        4.37      8.38 o 
  -5  -4  14        0.62       -1.99      7.55 o 
  -4  -4  14        6.88        6.78      6.88 o 
  -3  -4  14        1.49        5.86      6.92 o 
  -2  -4  14        0.01        2.19      6.75 o 
  -1  -4  14        0.00        5.63      7.08 o 
   0  -4  14       10.31        4.45      5.20 o 
   1  -4  14        0.02       -4.74     11.31 o 
   2  -4  14        5.32        7.29      7.08 o 
   3  -4  14        5.59        0.84      7.28 o 
   4  -4  14        0.23        0.17      7.25 o 
   5  -4  14       13.39        4.47      8.24 o 
  -5  -3  14        6.23        8.20      7.85 o 
  -4  -3  14        1.77        2.69      7.42 o 
  -3  -3  14        3.19        5.61      7.33 o 
  -2  -3  14        0.54        2.63      7.26 o 
  -1  -3  14        7.97        9.72      6.97 o 
   0  -3  14       18.56       17.75      5.16 o 
   1  -3  14        8.92        3.09      6.67 o 
   2  -3  14       55.48       51.18      8.24 o 
   3  -3  14       23.87       13.43      7.82 o 
   4  -3  14       37.38       27.17      8.02 o 
   5  -3  14        2.97       -2.38      7.21 o 
  -6  -2  14        1.43        5.00      7.49 o 
  -5  -2  14       22.83       21.83      8.29 o 
  -4  -2  14        0.02       -5.03      6.57 o 
  -3  -2  14        0.20        2.45      7.10 o 
  -2  -2  14       37.77       36.33     10.63 o 
  -1  -2  14       32.71       40.20      7.56 o 
   0  -2  14        2.84        4.71      4.83 o 
   1  -2  14        6.87        4.78      6.39 o 
   2  -2  14        2.32        3.89      6.73 o 
   3  -2  14        4.33        6.88      7.13 o 
   4  -2  14        5.45        0.61      7.51 o 
   5  -2  14        3.93        8.89      8.30 o 
   6  -2  14        4.53        2.26     10.96 o 
  -6  -1  14       10.85       14.44      9.50 o 
  -5  -1  14       12.40       12.21      7.51 o 
  -4  -1  14        0.15       -0.37      7.11 o 
  -3  -1  14        8.57        2.09      7.33 o 
  -2  -1  14       35.87       38.61      9.29 o 
  -1  -1  14       47.55       52.23      8.49 o 
   0  -1  14       24.98       21.15      5.26 o 
   1  -1  14       62.55       63.87      8.96 o 
   2  -1  14       14.38       12.60      7.09 o 
   3  -1  14       42.05       48.10      8.24 o 
   4  -1  14        2.96        3.88      7.19 o 
   5  -1  14       23.17       18.56      7.93 o 
   6  -1  14        0.43       -2.08      7.89 o 
  -6   0  14        3.51       -0.77      7.27 o 
  -5   0  14        2.76        5.04      6.86 o 
  -4   0  14        7.02        7.43      7.41 o 
  -3   0  14       17.53       15.24      7.53 o 
  -2   0  14        3.29        6.36      6.51 o 
  -1   0  14       28.84       22.48      7.39 o 
   0   0  14      175.88      156.96     17.67 o 
   1   0  14       34.28       28.92      7.54 o 
   2   0  14       17.77       11.88      7.53 o 
   3   0  14        4.82       11.85      7.27 o 
   4   0  14        5.86        4.35      7.55 o 
   5   0  14       21.43       23.56      8.12 o 
   6   0  14        3.53        0.25      7.47 o 
  -6   1  14        0.17       -2.53      7.54 o 
  -5   1  14        0.49        4.17      6.84 o 
  -4   1  14        0.16        2.27      6.79 o 
  -3   1  14       11.04        6.20      7.07 o 
  -2   1  14        4.13        4.14      8.22 o 
  -1   1  14       66.73       65.59     15.14 o 
   0   1  14       25.10       24.55      5.58 o 
   1   1  14       32.97       42.33      8.19 o 
   2   1  14        3.02        4.02      7.56 o 
   3   1  14       33.67       33.79      8.24 o 
   4   1  14        0.07        0.41      7.01 o 
   5   1  14        4.20        6.66      9.35 o 
   6   1  14        0.09        1.38      7.62 o 
  -6   2  14        1.48        1.15      8.02 o 
  -5   2  14        3.19        7.95      7.78 o 
  -4   2  14        3.07        4.25      6.63 o 
  -3   2  14       46.93       42.18      8.16 o 
  -2   2  14        3.28        0.55      5.65 o 
  -1   2  14       10.23        7.55      6.75 o 
   0   2  14       18.13       15.48      5.08 o 
   1   2  14        4.23        4.69      7.05 o 
   2   2  14      221.50      219.83     12.24 o 
   3   2  14       16.91       18.05      7.78 o 
   4   2  14        8.14        5.98      7.41 o 
   5   2  14        5.65        4.81      7.18 o 
   6   2  14        0.59        6.83      7.63 o 
  -5   3  14        0.01       -3.32      7.48 o 
  -4   3  14        3.29       -0.41      7.05 o 
  -3   3  14       23.19       13.95      7.83 o 
  -2   3  14        3.87        6.12      6.82 o 
  -1   3  14       36.55       41.47      8.53 o 
   0   3  14        3.22       10.26      4.75 o 
   1   3  14       37.77       42.89      8.65 o 
   2   3  14       19.92       13.23      8.45 o 
   3   3  14       20.94       24.72      8.11 o 
   4   3  14       14.72       14.36      7.79 o 
   5   3  14        6.59        3.26      8.31 o 
   6   3  14        0.05        0.47      7.70 o 
  -5   4  14        5.40        4.77      8.23 o 
  -4   4  14        0.12       -0.77      6.67 o 
  -3   4  14       24.53       27.78      7.92 o 
  -2   4  14        3.07        1.19      7.19 o 
  -1   4  14        1.28       -1.45      6.83 o 
   0   4  14        5.51        4.82      4.92 o 
   1   4  14        0.12       -0.87      6.76 o 
   2   4  14       13.02       14.31      7.93 o 
   3   4  14       14.44       12.41      8.05 o 
   4   4  14       56.87       44.19     15.07 o 
   5   4  14        0.00       -3.32      8.10 o 
   6   4  14       12.08        6.96     13.26 o 
  -4   5  14        8.79        3.65      8.30 o 
  -3   5  14        1.82        4.95      6.99 o 
  -2   5  14        3.54        3.32      7.74 o 
  -1   5  14       19.41       14.60      9.11 o 
   0   5  14       18.36       18.48      5.44 o 
   1   5  14        2.90        4.32      7.15 o 
   2   5  14        6.05        3.58      6.78 o 
   3   5  14        4.43        7.78      8.22 o 
   4   5  14        0.41       -3.96      7.79 o 
   5   5  14       28.55       29.88     16.57 o 
  -2   6  14        2.69        2.53      7.89 o 
  -1   6  14        0.30        0.62      7.33 o 
   0   6  14        2.87        1.61      5.25 o 
   1   6  14        0.35        1.66      8.13 o 
   2   6  14        0.19        1.69      8.02 o 
   3   6  14        0.00       -2.10      7.59 o 
   4   6  14       13.05       11.66     13.44 o 
  -2  -5  15        0.83        3.26      7.38 o 
  -1  -5  15        0.02        0.25      8.12 o 
   0  -5  15        2.84        4.44      5.51 o 
   1  -5  15        9.86       16.71      8.71 o 
   2  -5  15        6.19        6.48      7.95 o 
  -3  -4  15        0.02        3.41      7.79 o 
  -2  -4  15        1.66        2.13      7.65 o 
  -1  -4  15       18.77       25.30      8.51 o 
   0  -4  15        5.16        1.81      5.41 o 
   1  -4  15        5.08       -1.46      6.62 o 
   2  -4  15        4.20        5.03      7.90 o 
   3  -4  15        0.02       -2.66      7.08 o 
  -4  -3  15        0.04       -0.03      7.39 o 
  -3  -3  15        0.00        0.75      7.57 o 
  -2  -3  15        2.11        4.50      7.20 o 
  -1  -3  15        1.68        2.44      7.20 o 
   0  -3  15        1.48        3.59      5.07 o 
   1  -3  15        0.55       -2.47      7.79 o 
   2  -3  15        1.63        3.73      6.86 o 
   3  -3  15        0.98       -0.42      7.27 o 
   4  -3  15        2.37       -1.92      7.34 o 
  -5  -2  15        0.83       -5.04      7.51 o 
  -4  -2  15        1.11        2.46      7.27 o 
  -3  -2  15        2.16       -0.90      6.70 o 
  -2  -2  15        0.00       -0.59      7.46 o 
  -1  -2  15       20.22       19.71      7.82 o 
   0  -2  15        0.00       -3.09      5.03 o 
   1  -2  15       58.05       55.80      8.79 o 
   2  -2  15        0.34       -2.97      7.03 o 
   3  -2  15        0.88        3.05      7.31 o 
   4  -2  15        1.21        3.41      7.77 o 
   5  -2  15        0.03       -1.13      7.11 o 
  -5  -1  15        0.00        0.96      7.01 o 
  -4  -1  15       13.41       24.01      9.44 o 
  -3  -1  15        2.15       -5.64      7.31 o 
  -2  -1  15       17.86       17.94      8.13 o 
  -1  -1  15        0.05        1.86      7.14 o 
   0  -1  15        4.46        9.11      4.96 o 
   1  -1  15       13.02       22.12      7.32 o 
   2  -1  15        5.37        6.17      6.93 o 
   3  -1  15        4.93       -0.84      6.57 o 
   4  -1  15        0.27        4.79      7.83 o 
   5  -1  15       17.25       17.66      8.20 o 
  -5   0  15        2.40        8.92      7.85 o 
  -4   0  15        4.14        8.64      7.27 o 
  -3   0  15        1.63        3.02      6.94 o 
  -2   0  15        0.08        2.99      6.76 o 
  -1   0  15        4.60        4.90      7.78 o 
   0   0  15        0.22       -1.81      4.80 o 
   1   0  15       26.98       48.47      8.35 o 
   2   0  15        1.56       -1.19      7.51 o 
   3   0  15        7.01        5.92      7.07 o 
   4   0  15        6.40        5.27      7.64 o 
   5   0  15        0.68       -3.45      8.13 o 
  -5   1  15        6.84        8.13      8.14 o 
  -4   1  15        5.05        2.64      7.08 o 
  -3   1  15        0.36        2.76      7.04 o 
  -2   1  15       46.77       51.23      8.89 o 
  -1   1  15       20.78       23.13      8.04 o 
   0   1  15       22.59       30.60      7.69 o 
   1   1  15        0.13        3.32      7.38 o 
   2   1  15       49.74       46.66      8.57 o 
   3   1  15       10.56        7.92      7.67 o 
   4   1  15        6.38        6.59      7.85 o 
   5   1  15        3.23        9.92      7.60 o 
  -5   2  15        3.84       -5.61      7.38 o 
  -4   2  15        3.15        8.01      8.18 o 
  -3   2  15        0.75        5.16      6.27 o 
  -2   2  15        0.48        2.26      7.12 o 
  -1   2  15        4.19       -2.15      6.68 o 
   0   2  15        1.09       -0.06      4.87 o 
   1   2  15       47.45       44.16      8.75 o 
   2   2  15        0.07        2.28      7.25 o 
   3   2  15       15.12        8.01      7.42 o 
   4   2  15       12.71       21.98      8.44 o 
   5   2  15        0.84       -0.31      8.14 o 
  -4   3  15        0.02       -0.78      8.04 o 
  -3   3  15        0.80        0.50      7.84 o 
  -2   3  15        1.70        8.25      7.17 o 
  -1   3  15        4.28        2.27      7.06 o 
   0   3  15        5.36        7.24      5.13 o 
   1   3  15        7.26        7.06      6.94 o 
   2   3  15       13.63       13.14      7.94 o 
   3   3  15        0.03        7.34      7.90 o 
   4   3  15       16.90        6.04      8.06 o 
   5   3  15        5.26        1.17      8.50 o 
  -3   4  15        3.78        2.57      7.86 o 
  -2   4  15        0.79        1.25      7.68 o 
  -1   4  15        0.04        1.64      7.67 o 
   0   4  15        5.06        2.08      4.76 o 
   1   4  15        7.33       10.78      7.60 o 
   2   4  15       11.56       18.17      8.36 o 
   3   4  15       20.70        8.02      8.04 o 
   4   4  15        0.00        0.39      7.79 o 
  -2   5  15        0.28       -1.71      7.37 o 
  -1   5  15       13.58       15.07      8.70 o 
   0   5  15        0.92        1.21      5.40 o 
   1   5  15        1.71       -2.31      8.22 o 
   2   5  15        1.78        3.34      7.54 o 
   3   5  15        4.77       -3.52      8.19 o 
   0   6  15        1.26        2.72      8.62 o 
   1   6  15        1.84       10.52     12.92 o 
  -1  -4  16        0.03       -2.75      7.82 o 
   0  -4  16        0.00        1.11      5.15 o 
   1  -4  16        5.33        5.33      8.05 o 
  -2  -3  16       11.37       12.75      8.03 o 
  -1  -3  16       21.05       25.67      8.60 o 
   0  -3  16       19.14       22.88      7.67 o 
   1  -3  16        8.29       19.89      7.52 o 
   2  -3  16        0.02       -7.36      7.36 o 
   3  -3  16        3.40        0.10      7.52 o 
  -3  -2  16        6.20        8.45      8.07 o 
  -2  -2  16        5.35       11.02      7.77 o 
  -1  -2  16        0.83        4.31      7.20 o 
   0  -2  16        0.02        2.57      5.23 o 
   1  -2  16        0.43        1.58      6.99 o 
   2  -2  16        3.92        6.20      8.03 o 
   3  -2  16        6.16       -0.05      7.92 o 
  -4  -1  16        0.49       -0.91      8.22 o 
  -3  -1  16       19.11       18.28      8.55 o 
  -2  -1  16        0.82        3.47      7.29 o 
  -1  -1  16        2.85        5.65      7.78 o 
   0  -1  16        0.00        0.26      5.41 o 
   1  -1  16        0.38       -0.02      7.42 o 
   2  -1  16        5.98        2.65      8.87 o 
   3  -1  16        6.32       14.29      7.79 o 
   4  -1  16        8.57        8.23      7.35 o 
  -4   0  16        0.04        1.61      7.93 o 
  -3   0  16       16.18       12.99      9.52 o 
  -2   0  16        0.12       -2.03      7.68 o 
  -1   0  16        0.00        2.89      7.55 o 
   0   0  16       44.13       58.96     10.32 o 
   1   0  16        1.69        4.76      7.46 o 
   2   0  16       12.40       12.32      7.43 o 
   3   0  16        2.92        6.66      7.19 o 
   4   0  16        0.60        4.06      7.83 o 
  -4   1  16        2.33        3.26      8.83 o 
  -3   1  16        8.19        5.00      8.20 o 
  -2   1  16        0.37       -5.00      7.36 o 
  -1   1  16        0.93        0.41      6.78 o 
   0   1  16        1.14        2.22      5.28 o 
   1   1  16        0.39       -1.11      7.05 o 
   2   1  16        0.08        2.12      7.73 o 
   3   1  16        0.34        1.24      7.13 o 
   4   1  16        0.01        1.96      7.57 o 
  -3   2  16        0.05        1.61      7.41 o 
  -2   2  16        3.31        2.48      7.14 o 
  -1   2  16        6.01       -4.38      7.72 o 
   0   2  16        9.83       13.82      5.78 o 
   1   2  16        0.19       -0.81      7.70 o 
   2   2  16        1.94       -2.69      7.05 o 
   3   2  16        0.85        0.47      7.69 o 
   4   2  16        0.71       -7.23      8.07 o 
  -3   3  16        3.32       -3.35      7.75 o 
  -2   3  16        4.71        1.79      7.35 o 
  -1   3  16        4.09       16.99      8.48 o 
   0   3  16        1.24        1.13      5.32 o 
   1   3  16        0.89        0.86      6.64 o 
   2   3  16        0.12       -2.52      6.69 o 
   3   3  16        0.16        0.28      8.39 o 
  -2   4  16        0.00        2.91     10.70 o 
  -1   4  16        8.75       10.42      8.41 o 
   0   4  16        1.21       -1.23      5.46 o 
   1   4  16        0.00        4.80      7.27 o 
   2   4  16        0.43       -2.68      7.14 o 
   0  -2  17        4.47        9.96      5.89 o 
   1  -2  17        1.88        0.00     13.09 o 
  -1  -1  17        0.18       -1.00      8.15 o 
   0  -1  17        0.70        3.10      5.40 o 
   1  -1  17       19.80       19.10      8.50 o 
   2  -1  17        0.36       -1.66      8.02 o 
  -2   0  17        2.10        8.01      8.57 o 
  -1   0  17        0.60        6.26      7.87 o 
   0   0  17        0.00        0.78      5.48 o 
   1   0  17        2.52        1.33      8.18 o 
   2   0  17        0.09       -6.70      7.94 o 
  -2   1  17        1.11        3.61     12.66 o 
  -1   1  17       19.14       22.42      9.58 o 
   0   1  17        3.10        4.36      5.72 o 
   1   1  17        0.00        1.00      7.50 o 
   2   1  17        2.46        2.49     12.68 o 
  -1   2  17        0.08       -3.60      8.29 o 
   0   2  17        0.04        1.75      5.81 o 
   1   2  17        2.37        4.97      8.78 o 
   2   2  17        0.01        2.20      8.20 o 
                                                 
